# Supplementary material for: 4-Chloro-N′-(3,5-dibromo-2-hy­droxy­benzyl­idene)benzohydrazide
Source: Acta Crystallogr Sect E Struct Rep Online. 2012 Mar 28;68(Pt 4):o1209. doi: 10.1107/S1600536812009786 (PMC3344145; doi:10.1107/S1600536812009786)
Supplement: Supplementary file 2 [file e-68-o1209-Isup2.hkl]

# 
# h,k,l, Fc-squared, Fo-squared, sigma(Fo-squared) and status flag 
# 
data_I
_shelx_title ' test_0m in C2/c' 
_shelx_refln_list_code          4 
_shelx_F_calc_maximum     1488.71 
_exptl_crystal_F_000      3360.00 
_reflns_d_resolution_high  0.8255 
 
loop_ 
 _symmetry_equiv_pos_as_xyz 
 'x, y, z' 
 '-x, y, -z+1/2' 
 'x+1/2, y+1/2, z' 
 '-x+1/2, y+1/2, -z+1/2' 
 '-x, -y, -z' 
 'x, -y, z-1/2' 
 '-x+1/2, -y+1/2, -z' 
 'x+1/2, -y+1/2, z-1/2' 
 
_cell_length_a    21.0503 
_cell_length_b     9.9895 
_cell_length_c    30.1848 
_cell_angle_alpha  90.000 
_cell_angle_beta  101.836 
_cell_angle_gamma  90.000 
 
_shelx_F_squared_multiplier     1.000 
 
loop_ 
 _refln_index_h 
 _refln_index_k 
 _refln_index_l 
 _refln_F_squared_calc 
 _refln_F_squared_meas 
 _refln_F_squared_sigma 
 _refln_observed_status 
   4   0   0   381573.06   370645.59  11628.86 o 
   6   0   0      201.20      117.68    165.41 o 
   8   0   0      347.90      245.83    180.09 o 
  10   0   0     4449.32     5074.91    419.69 o 
  12   0   0     4971.85     5924.67    510.80 o 
  14   0   0     3408.79     3441.79    423.86 o 
  16   0   0     3027.69     2959.36    477.36 o 
  18   0   0        0.03     -163.23    508.11 o 
  20   0   0     1253.57     1708.88    739.49 o 
  22   0   0        2.26      250.89    816.57 o 
  24   0   0      295.48      855.44    931.28 o 
   1   1   0     3926.20     4117.29    211.99 o 
   3   1   0     5021.29     4990.24    152.91 o 
   5   1   0    35340.41    33113.37    653.10 o 
   7   1   0     4071.43     4131.25    175.19 o 
   9   1   0     8294.43     8527.83    287.91 o 
  11   1   0     7018.29     7725.98    300.37 o 
  13   1   0       14.35     -125.52    226.63 o 
  15   1   0    25990.30    25966.06    675.80 o 
  17   1   0      590.49      679.10    332.45 o 
  19   1   0     3841.40     3368.71    471.04 o 
  21   1   0     1772.75     2415.70    574.78 o 
  23   1   0        3.29      -31.35    606.61 o 
   0   2   0   195447.53   188242.27   4872.25 o 
   2   2   0     3536.04     3591.70    147.48 o 
   4   2   0     3347.05     3468.76    138.62 o 
   6   2   0     5684.94     5316.65    292.01 o 
   8   2   0     1808.48     2086.18    212.67 o 
  10   2   0     7238.30     7577.47    493.10 o 
  12   2   0    15069.49    15309.41    543.31 o 
  14   2   0     2115.89     1937.65    505.34 o 
  16   2   0     1708.00     1719.30    681.51 o 
  18   2   0     2145.22     1454.01    622.09 o 
  20   2   0      263.73      414.51    454.03 o 
  22   2   0       11.06     -155.49    506.63 o 
  24   2   0      239.25      826.50    979.47 o 
   1   3   0    39286.19    37793.98    801.90 o 
   3   3   0     6211.37     6801.62    218.39 o 
   5   3   0     3025.25     2948.28    164.10 o 
   7   3   0    22298.79    24753.26    551.46 o 
   9   3   0     4531.51     4413.70    241.26 o 
  11   3   0    18756.01    19859.08    523.12 o 
  13   3   0     2107.77     1801.06    279.73 o 
  15   3   0    11142.01    12527.16    575.00 o 
  17   3   0      443.98      962.54    421.27 o 
  19   3   0     9160.45     9655.97    618.25 o 
  21   3   0      910.97      637.34    615.29 o 
  23   3   0       11.50      114.77    656.35 o 
   0   4   0   337986.00   327946.72   8442.46 o 
   2   4   0     3812.39     3896.21    218.95 o 
   4   4   0   131261.92   130765.42   2452.15 o 
   6   4   0      308.38      358.68    157.63 o 
   8   4   0    27589.35    28591.56    648.08 o 
  10   4   0      928.03     1515.99    312.39 o 
  12   4   0       20.28      -53.88    246.92 o 
  14   4   0     1824.36     2478.05    377.69 o 
  16   4   0      486.00     -105.99    431.97 o 
  18   4   0     1865.78     2499.58    604.25 o 
  20   4   0      609.78      116.35    669.98 o 
  22   4   0       18.12     -519.73    743.66 o 
   1   5   0    83017.84    78970.18   1647.19 o 
   3   5   0    92603.65    88833.63   1711.29 o 
   5   5   0    11250.55    10865.58    382.59 o 
   7   5   0      259.92      342.19    200.82 o 
   9   5   0      771.98      845.66    281.56 o 
  11   5   0      403.57      496.61    297.49 o 
  13   5   0     8930.47     8858.49    902.96 o 
  15   5   0      573.75      887.09    475.36 o 
  17   5   0      154.63      524.39    499.71 o 
  19   5   0       58.18      -99.60    610.42 o 
  21   5   0      113.24      212.86    720.06 o 
   0   6   0       90.66      251.43    409.73 o 
   2   6   0       79.05     -262.40    220.74 o 
   4   6   0      826.71      802.49    218.82 o 
   6   6   0     3052.72     3225.78    278.08 o 
   8   6   0     1102.59     1329.56    300.01 o 
  10   6   0      786.69     1165.99    426.96 o 
  12   6   0     6116.82     7293.21    698.13 o 
  14   6   0     2630.89     2908.59    499.65 o 
  16   6   0       20.56      477.96    486.75 o 
  18   6   0     2683.18     2960.26    663.96 o 
  20   6   0        0.24     -353.40    706.30 o 
   1   7   0    11915.33    12179.10    726.15 o 
   3   7   0      386.00      979.31    258.87 o 
   5   7   0    11440.93    12137.31    563.67 o 
   7   7   0     4779.16     6225.12    418.51 o 
   9   7   0     3045.20     3913.44    461.75 o 
  11   7   0     7974.49     8659.89    586.95 o 
  13   7   0      342.44     1040.43    456.80 o 
  15   7   0     1947.50     1471.52    626.66 o 
  17   7   0      221.33     -561.88    677.16 o 
  19   7   0      616.48     -636.97    741.67 o 
   0   8   0     4804.74     4680.42    741.87 o 
   2   8   0      167.48     -348.41    356.57 o 
   4   8   0       23.32      -17.10    346.80 o 
   6   8   0     2219.48     1820.57    417.30 o 
   8   8   0     7184.63     6840.38    551.27 o 
  10   8   0       51.06      388.79    539.19 o 
  12   8   0     2302.22     3141.91    693.51 o 
  14   8   0       77.90      559.51    567.70 o 
  16   8   0     2090.31     2982.17    697.80 o 
  18   8   0      714.05      606.89    779.80 o 
   1   9   0    12507.11    13739.16    792.43 o 
   3   9   0     1746.55     2420.18    626.47 o 
   5   9   0     1326.31     2211.10    527.53 o 
   7   9   0     2468.59     2737.72    519.93 o 
   9   9   0        1.38      794.30    493.81 o 
  11   9   0      595.78      408.54    535.92 o 
  13   9   0     3020.75     2411.92    637.29 o 
  15   9   0       14.97      -98.66    640.38 o 
   0  10   0       22.65     -130.77    741.07 o 
   2  10   0     1303.86     2290.20    614.97 o 
   4  10   0      363.43      579.62   1039.32 o 
   6  10   0     1473.39     1587.85    793.53 o 
   8  10   0     1017.31      340.65    532.63 o 
  10  10   0       31.48     -891.89    598.15 o 
  12  10   0      584.59      788.30    765.25 o 
  14  10   0       11.07     -133.87    698.02 o 
   1  11   0        1.05      763.60    637.04 o 
   3  11   0     3507.96     4412.36    850.02 o 
   5  11   0       25.46      919.39   1219.20 o 
   7  11   0      780.23      694.54    974.54 o 
   9  11   0     2121.44     1794.63   1043.25 o 
   0  12   0     2281.09     3077.97   1479.03 o 
   2  12   0      174.12      476.71   1065.38 o 
 -25   1   1      341.08      825.43    694.96 o 
 -23   1   1      173.81      189.57    615.90 o 
 -21   1   1     1243.18     1697.93    553.57 o 
 -19   1   1      149.79      139.97    412.44 o 
 -17   1   1     4796.49     5088.69    433.82 o 
 -15   1   1     5515.12     5788.68    387.70 o 
 -13   1   1     1050.10     1174.83    244.98 o 
 -11   1   1    47067.98    48478.28    994.73 o 
  -9   1   1     4082.33     3941.26    202.61 o 
  -7   1   1    11943.55    12437.25    323.27 o 
  -5   1   1     4455.60     5144.61    168.04 o 
  -3   1   1     1099.80     1343.41    148.33 o 
  -1   1   1      254.94      339.78     84.80 o 
   1   1   1     1762.03     1682.11    135.86 o 
   3   1   1    10996.79    10599.15    277.67 o 
   5   1   1       25.56      -47.59     84.22 o 
   7   1   1    20362.54    19502.13    434.42 o 
   9   1   1    14808.49    14022.06    474.82 o 
  11   1   1      134.96      116.86    191.33 o 
  13   1   1     4022.32     3985.40    370.65 o 
  15   1   1     3878.44     4650.40    347.70 o 
  17   1   1     7726.96     6903.92    607.58 o 
  19   1   1     5677.30     6702.23    846.11 o 
  21   1   1      249.30      394.85    490.82 o 
  23   1   1     2237.56     2817.98   1135.38 o 
 -24   2   1        4.88      -13.22    716.79 o 
 -22   2   1       11.63     -333.28    601.20 o 
 -20   2   1      130.63     -255.92    452.25 o 
 -18   2   1      777.31      577.77    397.61 o 
 -16   2   1     7899.42     8064.94    986.33 o 
 -14   2   1    10662.27    10459.60    731.46 o 
 -12   2   1    27635.83    25832.63    652.84 o 
 -10   2   1    38221.19    36086.33    773.37 o 
  -8   2   1    50207.56    49073.55    972.67 o 
  -6   2   1    27328.27    29413.33    604.92 o 
  -4   2   1    41286.49    41304.73    803.57 o 
  -2   2   1     2662.41     2797.80    117.80 o 
   0   2   1     9954.73    11335.60    272.04 o 
   2   2   1      321.99      575.74    109.25 o 
   4   2   1   409674.81   385969.53   7013.66 o 
   6   2   1    22926.43    22631.73    488.33 o 
   8   2   1    99681.57    94739.07   1792.01 o 
  10   2   1    46462.77    46874.91   1366.08 o 
  12   2   1    34486.50    34456.94    823.63 o 
  14   2   1      435.47      760.43    289.54 o 
  16   2   1     5010.67     4989.20    386.32 o 
  18   2   1      190.39     -254.61    398.62 o 
  20   2   1        4.10     -332.04    502.89 o 
  22   2   1       64.06      419.81    535.67 o 
  24   2   1      159.97     1633.12    909.40 o 
 -23   3   1       31.13       35.19    684.88 o 
 -21   3   1      602.43      458.63    599.70 o 
 -19   3   1     1832.85     1414.43    478.05 o 
 -17   3   1     2405.49     2983.68    444.17 o 
 -15   3   1       79.05     -502.32    507.93 o 
 -13   3   1    10696.31    11510.64    661.71 o 
 -11   3   1     9567.75     9525.26    478.20 o 
  -9   3   1    55882.13    58405.29   1328.91 o 
  -7   3   1     3877.88     3801.01    197.66 o 
  -5   3   1    28835.44    27822.05    586.91 o 
  -3   3   1    12062.24    12680.73    311.53 o 
  -1   3   1       13.13     -144.78    111.48 o 
   1   3   1     5601.00     5832.29    194.32 o 
   3   3   1     6341.26     6227.71    233.62 o 
   5   3   1     2472.15     2776.25    161.13 o 
   7   3   1    64401.42    63882.05   1244.35 o 
   9   3   1     3612.64     4089.72    233.80 o 
  11   3   1    18646.77    18483.82    501.55 o 
  13   3   1      242.63      252.51    258.25 o 
  15   3   1     1223.06      920.79    645.44 o 
  17   3   1     2451.92     2475.87    444.43 o 
  19   3   1      660.21     1403.84    477.91 o 
  21   3   1      435.14      642.57    653.15 o 
  23   3   1      103.24     -221.14    683.64 o 
 -22   4   1      174.45      329.78    723.23 o 
 -20   4   1       40.70       16.87    604.20 o 
 -18   4   1      282.13     -105.68    555.34 o 
 -16   4   1      246.30      132.60    380.14 o 
 -14   4   1     3143.75     3511.22    388.97 o 
 -12   4   1     4912.70     4386.19    349.34 o 
 -10   4   1      224.58      622.42    232.40 o 
  -8   4   1    40514.67    38076.72    809.34 o 
  -6   4   1    38089.48    37040.20    776.41 o 
  -4   4   1     9254.97     9504.47    319.42 o 
  -2   4   1     7112.19     6989.38    263.88 o 
   0   4   1    46377.77    47581.21   1012.67 o 
   2   4   1       39.33       54.48    130.25 o 
   4   4   1      926.05     1014.26    156.21 o 
   6   4   1     1138.20     1316.46    177.39 o 
   8   4   1     9475.12     8817.33    348.60 o 
  10   4   1     8778.32     9011.06    435.00 o 
  12   4   1       55.49      466.67    255.60 o 
  14   4   1     5519.04     5348.26    410.65 o 
  16   4   1    10466.07    10813.67   1003.93 o 
  18   4   1      816.35      486.66    626.01 o 
  20   4   1     1355.24      881.25    696.01 o 
  22   4   1      967.56     1120.62    772.92 o 
 -21   5   1      901.52     1218.68    676.13 o 
 -19   5   1      341.21      307.94    634.06 o 
 -17   5   1     1859.00     1112.29    513.44 o 
 -15   5   1     5137.93     4729.53    552.41 o 
 -13   5   1      417.70      457.62    496.19 o 
 -11   5   1      616.98      868.14    446.83 o 
  -9   5   1    18385.95    19732.40    538.64 o 
  -7   5   1    54525.40    56249.33   1147.87 o 
  -5   5   1    22359.45    23441.25    600.07 o 
  -3   5   1    35209.99    33033.10    716.43 o 
  -1   5   1    13201.04    12820.29    476.24 o 
   1   5   1     6606.06     6432.18    261.63 o 
   3   5   1    39052.77    38371.40    918.46 o 
   5   5   1     3698.41     4701.34    463.03 o 
   7   5   1    17325.75    17020.09    465.24 o 
   9   5   1      215.36      250.53    262.30 o 
  11   5   1     1706.55     2548.96    374.95 o 
  13   5   1     1106.01     1264.81    399.78 o 
  15   5   1     4560.62     5479.68    543.27 o 
  17   5   1      494.41      690.63    784.63 o 
  19   5   1      913.21      364.18    668.27 o 
  21   5   1       88.79     -544.00    744.04 o 
 -20   6   1     1466.18     2115.44    699.02 o 
 -18   6   1     2656.99     2101.78    600.84 o 
 -16   6   1     2719.14     2798.26    516.60 o 
 -14   6   1     3849.44     4085.83    556.78 o 
 -12   6   1       75.02      424.43    397.46 o 
 -10   6   1     1575.63     1213.86    379.53 o 
  -8   6   1      125.24      145.52    237.87 o 
  -6   6   1      193.10      227.36    222.62 o 
  -4   6   1     1432.45     1461.55    224.57 o 
  -2   6   1     1009.17     1198.15    223.01 o 
   0   6   1     5747.22     4991.66    344.22 o 
   2   6   1     1672.97     1872.76    253.19 o 
   4   6   1       51.32       81.47    209.71 o 
   6   6   1      432.85      359.40    283.84 o 
   8   6   1    18449.66    16857.45    582.96 o 
  10   6   1       29.96     -330.03    355.51 o 
  12   6   1    13923.14    13871.51    822.00 o 
  14   6   1      699.69      583.53    640.44 o 
  16   6   1     2633.77     2934.88    749.79 o 
  18   6   1       29.71       30.39    661.99 o 
  20   6   1      778.93      261.73    756.68 o 
 -19   7   1       13.68     -922.08    730.89 o 
 -17   7   1       54.60       77.66    667.68 o 
 -15   7   1     2036.72     2251.81    819.30 o 
 -13   7   1    11563.85    12277.25    679.33 o 
 -11   7   1      838.55     1004.11    488.92 o 
  -9   7   1    33173.94    31752.93   1010.88 o 
  -7   7   1     2887.29     3875.75    375.32 o 
  -5   7   1    17539.38    16899.67    646.48 o 
  -3   7   1    10016.43    10443.73    404.40 o 
  -1   7   1       15.23      361.22    277.98 o 
   1   7   1    12420.15    12342.23    489.37 o 
   3   7   1    73951.78    73371.34   1701.22 o 
   5   7   1     9386.59     9528.67    470.00 o 
   7   7   1    46760.72    45032.54   1155.65 o 
   9   7   1      264.96      160.58    398.29 o 
  11   7   1    14550.42    14113.41    699.29 o 
  13   7   1     1443.41     1776.72    490.27 o 
  15   7   1      660.41     -129.43    590.44 o 
  17   7   1      152.14     -292.69    656.86 o 
  19   7   1       43.97     -207.58    683.79 o 
 -18   8   1      344.95      624.31    842.15 o 
 -16   8   1      775.50     -107.08    854.36 o 
 -14   8   1       73.49      322.46    626.01 o 
 -12   8   1      202.55       -8.70    479.73 o 
 -10   8   1      185.93      656.07    451.91 o 
  -8   8   1     7868.22     8168.69    924.33 o 
  -6   8   1     2644.60     2520.01    675.54 o 
  -4   8   1     1822.59     2018.50    369.01 o 
  -2   8   1       12.39      -72.29    369.74 o 
   0   8   1      973.39      691.77    513.38 o 
   2   8   1     4841.11     4265.05    410.76 o 
   4   8   1     1018.74      874.29    353.22 o 
   6   8   1       59.01     -432.27    431.99 o 
   8   8   1      837.15      910.19    447.90 o 
  10   8   1      349.11      911.14    455.58 o 
  12   8   1      106.91       97.43    584.06 o 
  14   8   1       16.11      -79.95    563.47 o 
  16   8   1      328.98     -362.50    674.99 o 
  18   8   1      393.18      263.75    797.88 o 
 -15   9   1        0.38     -302.60    616.06 o 
 -13   9   1        8.89      546.21    588.64 o 
 -11   9   1       31.59       44.34    508.60 o 
  -9   9   1        7.97      462.52    505.55 o 
  -7   9   1     9143.05    10527.45    665.91 o 
  -5   9   1     4256.63     4726.24    579.38 o 
  -3   9   1     4192.82     5501.81    693.02 o 
  -1   9   1       44.30      -96.31    464.45 o 
   1   9   1    14491.02    13883.20    911.47 o 
   3   9   1      687.04     1154.36    407.62 o 
   5   9   1     2071.37     2260.75    469.72 o 
   7   9   1     1878.63     1342.21    505.82 o 
   9   9   1        9.39      151.86    594.84 o 
  11   9   1       12.03      125.15    628.69 o 
  13   9   1      237.79     -240.12    588.37 o 
  15   9   1      136.08      -26.86    695.82 o 
 -14  10   1      876.34      288.94    759.69 o 
 -12  10   1     1007.00     1030.49    721.00 o 
 -10  10   1       66.40      134.90    552.19 o 
  -8  10   1     1885.43     1773.46    745.59 o 
  -6  10   1      744.85      127.37   1029.32 o 
  -4  10   1     5877.86     6835.50   1439.05 o 
  -2  10   1       15.51      343.88    571.54 o 
   0  10   1       93.58      413.63    551.15 o 
   2  10   1     6721.13     6677.12    790.88 o 
   4  10   1     2989.36     3756.31    921.74 o 
   6  10   1     2669.42     3318.48    874.87 o 
   8  10   1      171.33     -137.64    619.62 o 
  10  10   1      751.38      830.02    631.58 o 
  12  10   1     1684.49     1124.71    823.13 o 
  -9  11   1     2236.15     3133.44   1129.57 o 
  -7  11   1        6.09     1017.35    924.97 o 
  -5  11   1      318.47     -518.04    909.59 o 
  -3  11   1     1383.28     1040.97    959.37 o 
  -1  11   1       98.79      439.86    753.13 o 
   1  11   1       11.11      708.09    649.93 o 
   3  11   1     2746.45     3857.51   1413.29 o 
   5  11   1       84.87     1139.25   1279.16 o 
   7  11   1     2628.54     2161.82   1044.68 o 
   9  11   1      111.90      790.16   1017.54 o 
  -2  12   1     1783.55     2896.13   1080.54 o 
   0  12   1     2044.78     3495.12   1093.59 o 
   2  12   1      105.91      115.75    819.14 o 
 -24   0   2     1237.51      246.50   1159.24 o 
 -22   0   2      112.88      765.12    969.36 o 
 -20   0   2        5.30      116.39    687.70 o 
 -18   0   2     6588.99     7445.74    628.76 o 
 -16   0   2     7654.94     7592.08    739.51 o 
 -14   0   2     6780.19     6579.90    995.01 o 
 -12   0   2    61879.30    65331.84   2497.20 o 
 -10   0   2    37486.94    37822.99   1121.98 o 
  -8   0   2   147786.31   153115.47   5472.52 o 
  -6   0   2   342229.59   338084.75   8781.31 o 
  -4   0   2   240666.64   254484.23   6623.99 o 
  -2   0   2   219438.22   217742.55   6609.40 o 
   2   0   2     6554.24     7447.18    268.86 o 
   4   0   2    25544.39    27297.05    758.48 o 
   6   0   2    16269.08    16459.85    520.24 o 
   8   0   2    59202.12    60803.38   1833.36 o 
  10   0   2   200131.80   207304.98   7259.90 o 
  12   0   2    10101.17    11401.04    803.56 o 
  14   0   2    18345.18    18497.95    822.09 o 
  16   0   2     1362.18     1010.21    463.65 o 
  18   0   2       24.36     -603.95    509.11 o 
  20   0   2        5.32       29.49    615.22 o 
  22   0   2      883.53     2447.89   1499.01 o 
  24   0   2      803.45     1299.14   1159.24 o 
 -25   1   2        2.41       -4.68    642.09 o 
 -23   1   2      102.31      598.27    613.16 o 
 -21   1   2     2028.47     1402.95    611.59 o 
 -19   1   2     1748.18      855.96    420.60 o 
 -17   1   2      182.74      561.20    356.25 o 
 -15   1   2     5031.67     4907.23    333.40 o 
 -13   1   2    21910.33    22948.88    584.99 o 
 -11   1   2     4396.92     4744.73    251.18 o 
  -9   1   2     2879.55     2980.26    179.83 o 
  -7   1   2     2528.97     2847.65    230.91 o 
  -5   1   2    15622.13    15828.61    376.48 o 
  -3   1   2      202.40      256.07     66.92 o 
  -1   1   2      124.65      209.86     84.80 o 
   1   1   2       87.52      136.53     69.24 o 
   3   1   2    50918.90    48769.77   1280.97 o 
   5   1   2     1866.47     1924.72    135.57 o 
   7   1   2    22442.48    21185.13    467.07 o 
   9   1   2     9249.30     9018.27    337.98 o 
  11   1   2      335.36     -120.39    192.30 o 
  13   1   2     1608.95     1996.14    262.95 o 
  15   1   2       11.19     -370.86    286.59 o 
  17   1   2      686.57      998.75    354.60 o 
  19   1   2     2934.38     3649.62    489.39 o 
  21   1   2     2816.87     2930.13    531.78 o 
  23   1   2     2444.31     2644.36    733.18 o 
 -24   2   2      235.30     -922.70    620.84 o 
 -22   2   2      550.52      -93.71    594.69 o 
 -20   2   2     3629.32     3447.99    502.76 o 
 -18   2   2        5.26     -629.52    584.61 o 
 -16   2   2      126.52     -503.67    450.10 o 
 -14   2   2      354.97      127.69    353.73 o 
 -12   2   2      785.14     1158.86    297.95 o 
 -10   2   2      967.14     1064.52    184.04 o 
  -8   2   2     7208.93     7343.99    368.31 o 
  -6   2   2     1514.94     1398.69    123.03 o 
  -4   2   2    94268.98    93443.63   1885.19 o 
  -2   2   2   185693.64   183448.44   3619.76 o 
   0   2   2    16667.60    16714.31    406.45 o 
   2   2   2    12056.84    12350.39    324.91 o 
   4   2   2    24650.48    23777.06    491.78 o 
   6   2   2     7448.65     7298.82    230.88 o 
   8   2   2       98.77      400.82    143.65 o 
  10   2   2      595.19      495.66    210.05 o 
  12   2   2     2366.21     2626.43    267.82 o 
  14   2   2     3132.92     2563.97    431.15 o 
  16   2   2      180.02      284.14    329.55 o 
  18   2   2       21.55     -698.20    465.46 o 
  20   2   2     1041.00      595.98    488.24 o 
  22   2   2      876.87      905.58    687.86 o 
  24   2   2      209.01     -402.33    973.04 o 
 -23   3   2     3124.13     1872.23    887.20 o 
 -21   3   2     1634.15      995.37    547.91 o 
 -19   3   2      124.93      128.35    454.87 o 
 -17   3   2    14329.11    15705.59    668.11 o 
 -15   3   2      696.15      554.67    478.18 o 
 -13   3   2     4720.32     4789.46    360.29 o 
 -11   3   2     4598.02     4353.61    350.09 o 
  -9   3   2     1408.98     1843.58    216.01 o 
  -7   3   2     1296.02     1055.41    156.21 o 
  -5   3   2    27309.23    26306.96    560.90 o 
  -3   3   2    12392.44    13085.21    344.36 o 
  -1   3   2    30517.95    30014.29    608.87 o 
   1   3   2       46.26       24.38     93.43 o 
   3   3   2      314.90      396.13    117.27 o 
   5   3   2     6237.45     6644.67    219.22 o 
   7   3   2    57974.69    54499.80   1239.81 o 
   9   3   2    37196.97    39512.39    834.44 o 
  11   3   2    63467.20    65281.86   1458.45 o 
  13   3   2    12534.50    12253.15    445.91 o 
  15   3   2     5382.05     5855.77    403.67 o 
  17   3   2    22589.43    21149.66   1511.66 o 
  19   3   2     2369.25     2798.80    642.07 o 
  21   3   2      821.25      841.36    711.26 o 
  23   3   2      219.07     -236.15    737.46 o 
 -22   4   2      186.65      208.98    652.48 o 
 -20   4   2      107.34     -240.38    563.54 o 
 -18   4   2     1679.68     1360.34    551.36 o 
 -16   4   2      589.48      103.53    376.76 o 
 -14   4   2     5438.46     5259.51    407.96 o 
 -12   4   2    13228.52    13657.83    515.12 o 
 -10   4   2    32268.03    30190.55    697.25 o 
  -8   4   2    55487.53    55327.97   1113.73 o 
  -6   4   2    76560.60    73417.19   1425.76 o 
  -4   4   2    35127.24    33583.69    753.57 o 
  -2   4   2    71590.27    72060.88   1493.97 o 
   0   4   2    28228.25    28259.95    698.18 o 
   2   4   2    25877.64    25977.74    563.27 o 
   4   4   2    32979.01    34431.86    716.18 o 
   6   4   2    27430.82    28727.63    629.89 o 
   8   4   2      687.54      929.12    218.95 o 
  10   4   2    10588.25    10084.53    371.20 o 
  12   4   2    10099.49     9706.46    396.94 o 
  14   4   2      414.50      729.86    501.96 o 
  16   4   2     4713.69     4660.04    515.74 o 
  18   4   2     1787.09      965.64    599.37 o 
  20   4   2       16.32      555.02    667.87 o 
  22   4   2        4.31     -401.11    701.32 o 
 -21   5   2       13.74     -871.99    635.15 o 
 -19   5   2       37.61     -969.31    646.21 o 
 -17   5   2      853.55     1325.20    695.25 o 
 -15   5   2     6879.81     6591.72    551.28 o 
 -13   5   2      241.53      656.94    352.78 o 
 -11   5   2      371.42      696.52    301.98 o 
  -9   5   2    18993.81    17955.81    503.47 o 
  -7   5   2     1052.56     1320.35    213.78 o 
  -5   5   2   130589.42   125743.80   2370.48 o 
  -3   5   2     3224.68     3360.36    214.96 o 
  -1   5   2   126085.23   121710.24   2484.99 o 
   1   5   2     6343.84     6123.98    280.07 o 
   3   5   2    18810.86    17134.40    498.76 o 
   5   5   2    11988.15    11957.06    368.73 o 
   7   5   2     2385.26     1975.09    218.48 o 
   9   5   2    12061.51    11224.61    460.28 o 
  11   5   2    10043.58    10162.72    472.33 o 
  13   5   2     1386.62     2266.15    533.70 o 
  15   5   2      814.73     1090.56    519.27 o 
  17   5   2      523.21      961.33    749.50 o 
  19   5   2      543.69     1062.98   1235.13 o 
  21   5   2      182.58      301.90    725.67 o 
 -20   6   2      493.32      880.70    661.76 o 
 -18   6   2       54.88     -195.78    512.03 o 
 -16   6   2     1859.23     2540.33    530.83 o 
 -14   6   2      188.95     -302.56    518.70 o 
 -12   6   2        1.08     -363.67    448.91 o 
 -10   6   2     1025.06     1027.52    387.01 o 
  -8   6   2     7384.94     7472.39    419.70 o 
  -6   6   2       72.91       42.89    227.47 o 
  -4   6   2    11797.38    11722.25    417.53 o 
  -2   6   2    10252.78    10009.45    388.81 o 
   0   6   2     1243.65     1024.24    251.17 o 
   2   6   2     9940.00     9769.16    349.26 o 
   4   6   2     1580.89     1509.97    223.10 o 
   6   6   2     4486.26     4468.15    360.12 o 
   8   6   2       42.08     -113.97    287.90 o 
  10   6   2     1690.58     1973.90    367.28 o 
  12   6   2      672.57     2391.57    608.70 o 
  14   6   2      209.85      171.39    543.33 o 
  16   6   2      698.98      435.70    570.29 o 
  18   6   2       85.65     -898.07    648.94 o 
  20   6   2      930.60     1282.79    746.77 o 
 -19   7   2       77.93     -521.01    711.66 o 
 -17   7   2      225.34     -208.14    666.45 o 
 -15   7   2       58.14      862.19    523.07 o 
 -13   7   2       70.63      492.79    446.58 o 
 -11   7   2      310.37     1240.02    597.41 o 
  -9   7   2       73.60      898.09    400.22 o 
  -7   7   2     6392.27     6205.21    474.76 o 
  -5   7   2     2013.35     2589.12    350.69 o 
  -3   7   2     3247.40     3977.42    297.87 o 
  -1   7   2     9718.56     9108.33    405.20 o 
   1   7   2    23441.46    21364.98    674.97 o 
   3   7   2     1593.32     2647.36    417.50 o 
   5   7   2     9185.49     9810.15    481.62 o 
   7   7   2      157.05     -283.54    331.24 o 
   9   7   2     3043.22     3711.17    459.04 o 
  11   7   2     3258.60     4096.61    495.70 o 
  13   7   2     2275.47     2400.20    744.75 o 
  15   7   2      828.79     1350.24    664.64 o 
  17   7   2      322.99     -234.15    655.80 o 
  19   7   2       79.46      257.48    729.43 o 
 -18   8   2      134.06     -169.16    680.44 o 
 -16   8   2      852.38     2114.17    655.87 o 
 -14   8   2     3566.98     4536.38    813.71 o 
 -12   8   2     2316.18     2106.07    605.09 o 
 -10   8   2     1619.06     1310.62    628.90 o 
  -8   8   2     3504.11     3825.12    545.24 o 
  -6   8   2     1450.16     1147.77    444.69 o 
  -4   8   2     6715.24     6682.62    475.59 o 
  -2   8   2     4484.22     4133.27    345.22 o 
   0   8   2      324.00     -109.43    370.45 o 
   2   8   2     2452.88     1922.71    440.40 o 
   4   8   2     1207.59     1715.98    374.79 o 
   6   8   2     5878.69     6194.55    492.23 o 
   8   8   2     3173.62     3621.85    497.01 o 
  10   8   2     8606.48    10537.26    683.71 o 
  12   8   2      299.50      -24.07    607.77 o 
  14   8   2     6619.95     7350.03    731.07 o 
  16   8   2     2535.09     2145.97   1024.01 o 
  18   8   2      616.87     1442.76    738.23 o 
 -15   9   2       28.42      284.66    608.02 o 
 -13   9   2      805.90     1228.57    539.47 o 
 -11   9   2       98.73      276.34    640.44 o 
  -9   9   2     9654.12     9461.83    688.92 o 
  -7   9   2      503.36      328.20    464.28 o 
  -5   9   2    27542.16    25243.39   2138.59 o 
  -3   9   2       37.96       25.40    490.42 o 
  -1   9   2    17184.33    16955.55    851.89 o 
   1   9   2      477.72      373.65    571.27 o 
   3   9   2    22834.15    22818.38    809.72 o 
   5   9   2      260.09      378.67    417.54 o 
   7   9   2      494.95      729.44    501.08 o 
   9   9   2      530.73      437.87    579.45 o 
  11   9   2     3158.47     3007.97    697.91 o 
  13   9   2       87.17      309.49    600.58 o 
  15   9   2     1477.92      274.51    742.67 o 
 -14  10   2      185.57      -53.07    709.74 o 
 -12  10   2      364.10      322.82    700.76 o 
 -10  10   2     1966.99     2082.35    598.12 o 
  -8  10   2      781.59      840.60    743.99 o 
  -6  10   2      795.20       83.94   1259.17 o 
  -4  10   2     1636.88      752.68    867.02 o 
  -2  10   2     1567.09     1019.05    590.80 o 
   0  10   2      175.58      548.35    574.05 o 
   2  10   2       67.66      -58.31    621.20 o 
   4  10   2     2998.10     3841.25    722.70 o 
   6  10   2     1091.11     1261.05    590.44 o 
   8  10   2     2370.98     2181.79    680.77 o 
  10  10   2      191.74      401.43    643.62 o 
  12  10   2      283.15     -534.70    714.38 o 
  -9  11   2       11.98     1263.75   1010.22 o 
  -7  11   2      462.12      962.70   1139.25 o 
  -5  11   2        4.77     -364.35    790.06 o 
  -3  11   2      724.47     1159.24   1339.12 o 
  -1  11   2       19.53      854.38    780.82 o 
   1  11   2     2885.23     3065.33    698.41 o 
   3  11   2     2075.01     2297.75    953.26 o 
   7  11   2      957.77     -136.46   1021.05 o 
   9  11   2      678.62     1153.69   1010.22 o 
  -2  12   2      442.75     -156.34   1031.41 o 
   0  12   2      474.04      811.13   1014.92 o 
   2  12   2      351.58     1168.99   1203.70 o 
 -25   1   3      449.31      786.61    659.16 o 
 -23   1   3     2529.24     2862.32    642.06 o 
 -21   1   3        8.78      482.66    528.42 o 
 -19   1   3     1867.18     1994.28    453.26 o 
 -17   1   3     4033.10     4080.25    411.77 o 
 -15   1   3     1033.78      790.78    287.52 o 
 -13   1   3    13422.20    13926.50    490.34 o 
 -11   1   3        7.54      -94.36    177.01 o 
  -9   1   3    20164.66    19462.96    456.99 o 
  -7   1   3     1250.72     1355.79    128.82 o 
  -5   1   3     5288.57     5539.35    200.42 o 
  -3   1   3     3206.57     3335.54    128.41 o 
  -1   1   3     1824.73     1983.12    120.41 o 
   1   1   3     5765.01     5563.94    207.71 o 
   3   1   3      364.00      454.70    239.84 o 
   5   1   3    32691.04    31834.13    631.78 o 
   7   1   3    14808.24    14497.44    356.50 o 
   9   1   3      691.19      714.29    216.79 o 
  11   1   3    17541.49    16041.09    490.37 o 
  13   1   3     2789.02     3336.73    309.86 o 
  15   1   3     3392.75     4328.37    352.10 o 
  17   1   3     8012.04     8389.78    464.34 o 
  19   1   3      304.16      119.48    448.10 o 
  21   1   3     3225.92     2626.68    564.57 o 
  23   1   3       81.32     -110.95    802.97 o 
 -24   2   3        1.54     -561.68    620.83 o 
 -22   2   3     1029.98      787.58    596.92 o 
 -20   2   3      182.30      166.51    449.79 o 
 -18   2   3     3437.30     3418.17    465.65 o 
 -16   2   3     1720.23      950.99    434.55 o 
 -14   2   3     5672.84     6233.31    503.14 o 
 -12   2   3      572.79      178.26    252.01 o 
 -10   2   3    67146.84    65827.88   1292.39 o 
  -8   2   3    37146.03    39929.98    809.10 o 
  -6   2   3     5253.82     6036.94    236.35 o 
  -4   2   3    75306.94    76542.46   1558.56 o 
  -2   2   3   179098.50   174720.16   3201.20 o 
   0   2   3     2799.77     2634.36    133.85 o 
   2   2   3   409457.94   393940.50   8183.15 o 
   4   2   3    83217.48    78612.56   1577.49 o 
   6   2   3   272879.31   263101.16   4794.39 o 
   8   2   3    20293.52    19398.28    463.48 o 
  10   2   3    35801.67    34609.63    872.67 o 
  12   2   3     3730.29     4570.89    308.73 o 
  14   2   3      235.88      158.89    283.19 o 
  16   2   3      616.55     1050.34    347.67 o 
  18   2   3      368.90     -822.65    548.43 o 
  20   2   3        6.93     -343.07    512.63 o 
  22   2   3      662.76      143.21    699.90 o 
  24   2   3       10.86       77.95    970.06 o 
 -23   3   3      214.43     -189.67   1151.78 o 
 -21   3   3      449.31     -322.04    792.16 o 
 -19   3   3      195.74     -520.87    431.51 o 
 -17   3   3     1184.86     1432.69    555.73 o 
 -15   3   3      876.91      412.28    637.82 o 
 -13   3   3     6602.30     6920.02    414.18 o 
 -11   3   3     3073.60     2756.19    233.55 o 
  -9   3   3    14029.08    14487.54    402.92 o 
  -7   3   3     6244.88     6331.89    289.01 o 
  -5   3   3    20845.78    20712.23    463.55 o 
  -3   3   3     6017.67     5833.75    235.60 o 
  -1   3   3     3686.70     3315.45    155.03 o 
   1   3   3    20527.32    19257.24    491.14 o 
   3   3   3   188749.55   182703.50   3872.54 o 
   5   3   3     2923.79     2766.62    168.29 o 
   7   3   3    37953.02    37763.13    783.75 o 
   9   3   3    12344.79    11885.03    365.86 o 
  11   3   3     6303.37     6880.11    449.90 o 
  13   3   3     6552.82     7232.51    367.96 o 
  15   3   3     3185.10     2430.21    576.80 o 
  17   3   3      623.90     1112.51    542.85 o 
  19   3   3      817.48      155.38    632.25 o 
  21   3   3      421.18       65.64    700.05 o 
  23   3   3       66.64     -727.04    692.73 o 
 -22   4   3      654.43     2302.70    665.24 o 
 -20   4   3      245.22      122.55    588.75 o 
 -18   4   3        0.32      802.49    459.24 o 
 -16   4   3     1516.00     1113.94    536.18 o 
 -14   4   3     3590.13     4153.90    399.30 o 
 -12   4   3      268.57      685.50    305.48 o 
 -10   4   3      302.04      415.11    203.30 o 
  -8   4   3      509.78      811.04    183.97 o 
  -6   4   3     1587.40     1734.73    201.11 o 
  -4   4   3      180.30       53.06    143.65 o 
  -2   4   3      919.96     1021.16    168.61 o 
   0   4   3    38378.67    36825.64    870.62 o 
   2   4   3   147830.05   149068.73   2770.14 o 
   4   4   3      324.92      264.85    148.59 o 
   6   4   3      960.54     1592.14    183.33 o 
   8   4   3    15926.48    16052.37    435.31 o 
  10   4   3     9494.56    10536.83    377.45 o 
  12   4   3      457.40      255.54    292.94 o 
  14   4   3     4013.80     4694.32    413.48 o 
  16   4   3      392.29      497.16    512.46 o 
  18   4   3     3542.82     3667.11   1081.05 o 
  20   4   3     1359.53     1352.79    671.96 o 
  22   4   3     1009.65      169.91    771.19 o 
 -23   5   3       35.50     -475.90    726.27 o 
 -21   5   3      185.89       25.36    874.97 o 
 -19   5   3     1799.48      538.14    695.68 o 
 -17   5   3     4793.89     5424.79    897.66 o 
 -15   5   3      812.84      286.18    390.55 o 
 -13   5   3    20979.46    20875.55    687.36 o 
 -11   5   3      567.23      571.20    309.34 o 
  -9   5   3     7279.09     8161.25    343.44 o 
  -7   5   3     1553.68     1618.17    218.08 o 
  -5   5   3     1031.61     1048.36    192.64 o 
  -3   5   3    13022.07    12263.47    401.98 o 
  -1   5   3    15561.71    15739.71    419.00 o 
   1   5   3    19390.85    18017.23    536.28 o 
   3   5   3    30128.78    29913.46    658.32 o 
   5   5   3      571.99     1031.39    184.43 o 
   7   5   3     2164.06     2509.90    231.14 o 
   9   5   3     1622.11     1845.77    298.40 o 
  11   5   3     1004.62     1081.60    486.37 o 
  13   5   3      183.40     1300.10    597.44 o 
  15   5   3     3695.25     2917.53    590.13 o 
  17   5   3     2875.00     2777.39   1220.32 o 
  19   5   3      932.34      957.79    699.78 o 
  21   5   3     1838.34     2219.10    748.37 o 
 -22   6   3      888.05      605.92    713.04 o 
 -20   6   3      532.03      771.88    679.84 o 
 -18   6   3      189.01      649.40    544.21 o 
 -16   6   3     3193.08     3799.36    672.17 o 
 -14   6   3       59.48      346.53    576.04 o 
 -12   6   3     4056.07     5245.74    484.51 o 
 -10   6   3     3690.81     3678.35    362.63 o 
  -8   6   3      832.80      869.66    285.74 o 
  -6   6   3      879.50      991.04    235.83 o 
  -4   6   3     1029.08      744.68    230.30 o 
  -2   6   3     6792.54     7201.22    360.51 o 
   0   6   3     2829.95     2522.34    233.09 o 
   2   6   3    34174.99    34519.81    760.77 o 
   4   6   3     7873.49     8877.83    752.95 o 
   6   6   3    11180.65    11174.27    515.96 o 
   8   6   3     4371.86     4927.49    480.76 o 
  10   6   3     7388.66     7773.65    681.43 o 
  12   6   3     4834.73     4030.69    470.10 o 
  14   6   3     6404.45     6403.69    684.46 o 
  16   6   3      118.27      -69.79    601.49 o 
  18   6   3     2948.76     3595.81    810.71 o 
  20   6   3      344.15      592.51    717.39 o 
 -19   7   3      203.92      411.21    698.42 o 
 -17   7   3     1788.38     2898.84    621.09 o 
 -15   7   3     1117.47     1436.81    520.42 o 
 -13   7   3     2570.91     3493.12    529.71 o 
 -11   7   3     7316.48     7995.21    666.40 o 
  -9   7   3     4759.45     6125.08    663.26 o 
  -7   7   3     5657.71     5890.64    385.82 o 
  -5   7   3    16100.13    15873.84    539.73 o 
  -3   7   3     4198.86     5357.12    367.82 o 
  -1   7   3    38903.18    36916.41    836.12 o 
   1   7   3    48518.14    47459.42   1190.08 o 
   3   7   3    72759.45    68786.98   1941.48 o 
   5   7   3    14385.07    14376.98    578.29 o 
   7   7   3    21954.11    21585.73    768.75 o 
   9   7   3     4526.94     4994.93    426.95 o 
  11   7   3      236.28     -403.88    491.19 o 
  13   7   3       29.90     -808.73    539.15 o 
  15   7   3     1907.80     1625.61    664.65 o 
  17   7   3      128.87      503.51    656.54 o 
  19   7   3      330.10     -367.26    793.21 o 
 -18   8   3       33.44      187.60    653.00 o 
 -16   8   3     1203.61     1281.00    576.97 o 
 -14   8   3      128.68     -178.60    492.09 o 
 -12   8   3      691.89      139.26    481.58 o 
 -10   8   3       28.45       22.82    445.53 o 
  -8   8   3       12.97       -2.07    496.19 o 
  -6   8   3      592.01      396.32    409.49 o 
  -4   8   3      298.44      278.48    393.89 o 
  -2   8   3      534.69      568.14    353.47 o 
   0   8   3     1097.13      857.67    350.14 o 
   2   8   3    17533.26    17617.96    805.26 o 
   4   8   3      365.12      315.15    365.42 o 
   6   8   3       22.06      316.02    444.27 o 
   8   8   3      544.77      821.89    517.09 o 
  10   8   3     3513.95     4921.81    640.70 o 
  12   8   3     1156.89      273.81    613.38 o 
  14   8   3      419.62     -166.02    609.14 o 
  16   8   3     1647.97     1428.81    720.98 o 
  18   8   3       60.37      676.10    702.55 o 
 -15   9   3       14.77     -140.59    595.06 o 
 -13   9   3      223.31      351.04    903.32 o 
 -11   9   3     2988.06     2912.95    660.63 o 
  -9   9   3      159.03      720.31    585.63 o 
  -7   9   3     3988.65     5303.88    551.37 o 
  -5   9   3      378.56     -713.24    741.87 o 
  -3   9   3     5684.37     5758.52    594.01 o 
  -1   9   3    10885.37    11524.13    882.76 o 
   1   9   3     4624.56     5141.22    686.44 o 
   3   9   3      320.27      709.98    427.12 o 
   5   9   3       90.21      942.94    432.67 o 
   7   9   3      180.73      535.22    549.64 o 
   9   9   3      818.12     -331.34    562.63 o 
  11   9   3     1198.50     1073.47    656.08 o 
  13   9   3        3.66       41.95    654.13 o 
  15   9   3      100.10      144.19    764.56 o 
 -14  10   3      643.27     1096.85    764.34 o 
 -12  10   3     1420.20     2181.85    652.09 o 
 -10  10   3     1569.39     2469.33    752.80 o 
  -8  10   3     2618.00     2904.95    946.58 o 
  -6  10   3       47.02     -416.51    832.40 o 
  -4  10   3      215.70      289.49    875.89 o 
  -2  10   3     1716.20     1813.64    703.71 o 
   0  10   3     1036.40     1401.62    584.29 o 
   2  10   3       86.94     -129.98    626.47 o 
   4  10   3       56.11      258.14    473.96 o 
   6  10   3       39.12     -319.79   1399.08 o 
   8  10   3      930.46     -791.70    728.36 o 
  10  10   3      500.81      675.33    655.75 o 
  12  10   3      100.49     -688.61    701.59 o 
  -9  11   3       36.66      197.06    969.36 o 
  -7  11   3      104.82     -112.86    804.43 o 
  -5  11   3      869.28      971.55    828.84 o 
  -3  11   3     1175.39      909.40    961.03 o 
  -1  11   3      956.91     1476.78    766.91 o 
   1  11   3     1431.06     2063.65    671.56 o 
   3  11   3     7647.47     9639.52   1186.65 o 
   5  11   3      239.92     2098.62   1359.11 o 
   7  11   3     3942.43     3890.73   1095.23 o 
   9  11   3      119.42      126.17    674.55 o 
  -2  12   3      587.84     2258.91   1065.28 o 
   0  12   3       20.18     1046.24    840.40 o 
   2  12   3      483.15      299.80   1439.05 o 
 -24   0   4      121.41      479.68   1279.16 o 
 -22   0   4      510.76     -854.57    743.12 o 
 -20   0   4      399.17      333.11    675.80 o 
 -18   0   4     2709.91     3357.68    643.32 o 
 -16   0   4       21.28     -245.28    401.72 o 
 -14   0   4     7387.72     6892.77    701.30 o 
 -12   0   4     4598.92     4691.05    386.36 o 
 -10   0   4    90981.86    91210.60   2477.17 o 
  -8   0   4    41074.07    42180.57   1201.21 o 
  -6   0   4  2216249.00  1846529.50  66708.09 o 
  -4   0   4    43526.17    46780.96   1715.00 o 
  -2   0   4    43863.08    47607.24   1538.99 o 
   0   0   4    20568.67    21245.00   1009.34 o 
   2   0   4   168593.02   166689.25   5026.69 o 
   4   0   4     8336.09     8670.71    364.20 o 
   6   0   4   124430.21   122721.05   3224.86 o 
   8   0   4      657.52      549.84    208.65 o 
  10   0   4    70862.27    68892.81   2351.20 o 
  12   0   4      444.64      657.31    330.04 o 
  14   0   4    37608.61    37520.76   1221.19 o 
  16   0   4      861.81      603.35    470.86 o 
  18   0   4      716.38      620.32    527.01 o 
  20   0   4     2041.80     2878.74    665.23 o 
  22   0   4       64.75     1519.00   1039.32 o 
  24   0   4     1647.55     2738.20   1259.17 o 
 -25   1   4      188.74      214.29    690.04 o 
 -23   1   4       15.63      698.60    583.96 o 
 -21   1   4     1015.90     1757.94    554.60 o 
 -19   1   4     4404.99     4845.79    480.72 o 
 -17   1   4      314.16      -54.41    341.91 o 
 -15   1   4     6872.67     6965.72    446.92 o 
 -13   1   4     1116.06      886.96    220.01 o 
 -11   1   4     4072.78     4365.04    242.70 o 
  -9   1   4     4255.34     4623.95    244.32 o 
  -7   1   4      118.34      266.30    113.16 o 
  -5   1   4   329903.22   338242.38   6667.60 o 
  -3   1   4     9479.48    10102.68    254.46 o 
  -1   1   4     7608.25     7640.30    276.13 o 
   1   1   4    31732.70    32386.50    782.74 o 
   3   1   4     4612.37     4466.63    173.09 o 
   5   1   4     3140.08     2880.72    170.61 o 
   7   1   4     4948.55     5402.53    271.13 o 
   9   1   4    49951.90    50225.70   1003.82 o 
  11   1   4    10882.42    10959.55    438.46 o 
  13   1   4      789.86      465.40    258.26 o 
  15   1   4    20819.02    21302.03    616.77 o 
  17   1   4      426.30      887.44    360.10 o 
  19   1   4       95.31      284.51    414.41 o 
  21   1   4      117.27      384.20    550.67 o 
  23   1   4        2.89     -159.89   1119.26 o 
 -24   2   4       83.80     1206.04    666.36 o 
 -22   2   4      316.64      312.40    608.70 o 
 -20   2   4     1138.12     1076.90    461.44 o 
 -18   2   4     3322.56     3804.10    476.35 o 
 -16   2   4     5226.94     5320.76    514.09 o 
 -14   2   4     1197.03     1005.12    356.34 o 
 -12   2   4     5623.81     5971.36    345.62 o 
 -10   2   4    15413.49    14886.66    407.35 o 
  -8   2   4      582.47      648.53    135.30 o 
  -6   2   4    14099.04    15516.74    402.41 o 
  -4   2   4     3416.53     3460.61    192.16 o 
  -2   2   4     1132.11     1316.85     96.26 o 
   0   2   4      117.93      297.89     94.75 o 
   2   2   4      592.18      675.12    105.97 o 
   4   2   4    18044.04    18063.94    443.26 o 
   6   2   4    32676.71    30714.17    632.96 o 
   8   2   4     7747.51     7731.67    279.33 o 
  10   2   4     2629.09     3136.83    351.58 o 
  12   2   4    10021.57    10076.90    408.53 o 
  14   2   4     4365.88     4555.02    401.54 o 
  16   2   4      120.64     -339.50    459.72 o 
  18   2   4      372.59      452.03    701.02 o 
  20   2   4        2.78     -317.09    637.23 o 
  22   2   4      284.46      125.47    677.93 o 
 -23   3   4      485.82      626.39    614.81 o 
 -21   3   4     1746.63      834.58    695.00 o 
 -19   3   4      978.06     1053.99    461.37 o 
 -17   3   4      474.04     1214.15    422.96 o 
 -15   3   4     5059.91     4519.56    675.30 o 
 -13   3   4     6265.17     6388.89    375.62 o 
 -11   3   4      447.15      356.78    202.13 o 
  -9   3   4     8244.86     8088.87    527.99 o 
  -7   3   4     9055.02     8646.86    276.32 o 
  -5   3   4    13580.34    13710.80    345.67 o 
  -3   3   4     1669.45     1747.96    135.87 o 
  -1   3   4     1648.27     1425.01    121.98 o 
   1   3   4     1133.60     1281.16    146.58 o 
   3   3   4      307.59      183.68    136.87 o 
   5   3   4   101884.79    97635.69   1969.20 o 
   7   3   4     4347.17     4426.69    230.85 o 
   9   3   4    51547.34    49100.24   1002.97 o 
  11   3   4     3333.43     3573.19    265.83 o 
  13   3   4     7028.66     6863.63    406.42 o 
  15   3   4     3543.80     3252.56    576.53 o 
  17   3   4     4894.19     6160.80   1334.34 o 
  19   3   4     3129.24     2514.63    815.87 o 
  21   3   4     2118.07     2338.68    734.86 o 
  23   3   4       83.92     -494.85    742.15 o 
 -22   4   4      294.94      484.84    656.89 o 
 -20   4   4     2286.51     2421.60    532.48 o 
 -18   4   4     3399.63     4427.93    521.22 o 
 -16   4   4      605.26      167.63    439.39 o 
 -14   4   4    12961.25    13198.64    560.90 o 
 -12   4   4      456.81      667.85    302.14 o 
 -10   4   4    50784.25    49261.19   1178.59 o 
  -8   4   4    16571.24    16881.76    446.29 o 
  -6   4   4    67078.41    64221.49   1262.28 o 
  -4   4   4     2518.73     2502.41    177.92 o 
  -2   4   4    28239.69    28177.53    651.30 o 
   0   4   4     1009.54     1054.50    137.51 o 
   2   4   4    31687.94    34841.87    842.16 o 
   4   4   4     3578.42     4222.52    404.26 o 
   6   4   4    32080.21    31389.35    718.18 o 
   8   4   4      483.85      729.94    193.12 o 
  10   4   4    17919.04    17725.47    495.60 o 
  12   4   4     2852.33     3558.95    627.97 o 
  14   4   4    20073.11    19451.09    805.05 o 
  16   4   4     2213.94     1937.61    563.44 o 
  18   4   4     1106.77     1047.63    611.35 o 
  20   4   4      875.59     1112.31    718.85 o 
  22   4   4       16.31     -226.87    779.09 o 
 -23   5   4       15.58     -852.87    731.87 o 
 -21   5   4       42.08     -260.72    665.71 o 
 -19   5   4       14.23     -600.99   1341.46 o 
 -17   5   4       37.62     -477.78    471.61 o 
 -15   5   4      542.82      715.50    395.06 o 
 -13   5   4     4704.15     4964.89    426.95 o 
 -11   5   4     5853.74     6592.41    405.81 o 
  -9   5   4    42744.85    41793.01    995.53 o 
  -7   5   4    59472.38    56788.93   1160.50 o 
  -5   5   4     8469.97     8628.93    322.27 o 
  -3   5   4    48203.71    46467.39   1239.97 o 
  -1   5   4      402.34      438.29    170.85 o 
   1   5   4     1652.71     2105.46    238.97 o 
   3   5   4    18024.78    17380.82    439.06 o 
   5   5   4    44909.39    46038.45    953.42 o 
   7   5   4    18380.81    17573.00    560.71 o 
   9   5   4    13470.96    13700.41    514.11 o 
  11   5   4     3131.43     3089.29    511.06 o 
  13   5   4     2104.82     2130.76    513.49 o 
  15   5   4      619.22      590.85    546.44 o 
  17   5   4     1135.93     1196.55    615.85 o 
  19   5   4      346.29      597.89    643.70 o 
  21   5   4       27.96       90.10    781.74 o 
 -22   6   4       19.81      693.01    762.18 o 
 -20   6   4       17.50     -556.19    900.07 o 
 -18   6   4      890.41     1062.84    709.67 o 
 -16   6   4     1503.48     1396.92    495.88 o 
 -14   6   4        2.56     -259.60    605.82 o 
 -12   6   4       74.66      369.74    354.80 o 
 -10   6   4     5651.80     5305.33    398.09 o 
  -8   6   4      495.39      502.93    278.32 o 
  -6   6   4     3276.42     2710.99    257.80 o 
  -4   6   4       30.79        1.54    220.21 o 
  -2   6   4      324.01      213.59    207.34 o 
   0   6   4       83.03     -179.98    190.12 o 
   2   6   4     8751.82     8899.09    406.74 o 
   4   6   4     3190.34     3269.41    363.87 o 
   6   6   4    16572.60    17079.80    682.45 o 
   8   6   4      781.73      834.00    359.22 o 
  10   6   4      460.12      290.50    338.71 o 
  12   6   4     9944.70     8579.61    707.88 o 
  14   6   4      144.67      -70.94    557.87 o 
  16   6   4       54.86      -36.57    629.45 o 
  18   6   4      646.45      902.99    633.10 o 
  20   6   4        7.66     -867.85    763.13 o 
 -19   7   4      574.46      913.24    778.91 o 
 -17   7   4     1772.80     1436.15    603.44 o 
 -15   7   4      187.48      662.17    649.84 o 
 -13   7   4       92.39      564.07    576.97 o 
 -11   7   4       52.64      547.25    430.87 o 
  -9   7   4     1760.25     2032.45    450.04 o 
  -7   7   4        4.38      460.99    311.52 o 
  -5   7   4    19047.26    18567.07    543.49 o 
  -3   7   4     1438.88     2363.62    316.72 o 
  -1   7   4    12092.42    12200.78    430.15 o 
   1   7   4    23222.10    23329.11    729.09 o 
   3   7   4    13617.22    13049.39    649.55 o 
   5   7   4    27268.40    26553.94    795.65 o 
   7   7   4       43.13      620.27    401.19 o 
   9   7   4    11896.60    12138.57    557.77 o 
  11   7   4      251.11     -159.32    501.21 o 
  13   7   4      140.61      328.20    569.09 o 
  15   7   4      138.98       -4.41    641.89 o 
  17   7   4       30.73     -441.26    713.09 o 
  19   7   4      985.94      806.18    757.36 o 
 -18   8   4     1321.43      378.32    932.43 o 
 -16   8   4      197.03      701.57    529.18 o 
 -14   8   4      791.93      728.22    512.31 o 
 -12   8   4     2875.70     3030.40    776.72 o 
 -10   8   4      734.38     1142.07    448.95 o 
  -8   8   4      298.33      119.86    417.28 o 
  -6   8   4     1196.19      702.61    429.59 o 
  -4   8   4     1041.15      867.67    332.59 o 
  -2   8   4      421.62      758.95    409.71 o 
   0   8   4      299.35      428.89    354.82 o 
   2   8   4     6834.63     7609.02    555.57 o 
   4   8   4     2867.98     3392.27    406.94 o 
   6   8   4     2208.82     2049.92    432.59 o 
   8   8   4      565.71      600.69    460.89 o 
  10   8   4      206.52       80.23    562.27 o 
  12   8   4      425.50      408.59    618.06 o 
  14   8   4     2351.41     1998.39    693.44 o 
  16   8   4     1072.33     1100.94    676.67 o 
 -17   9   4     1759.39      872.78    709.11 o 
 -15   9   4       69.42      641.30    551.01 o 
 -13   9   4     1570.07     2333.20    943.35 o 
 -11   9   4     1883.29     2133.17    546.34 o 
  -9   9   4     3839.57     3855.09    711.87 o 
  -7   9   4    15403.41    14672.91   1249.18 o 
  -5   9   4     2632.37     2568.82    833.48 o 
  -3   9   4     1764.97     2834.54    826.68 o 
  -1   9   4        8.35      735.85    595.68 o 
   1   9   4     1863.88     1808.78    527.21 o 
   3   9   4     5202.24     5220.01    496.17 o 
   5   9   4     3683.07     4845.85    505.44 o 
   7   9   4     5286.85     4594.80    753.94 o 
   9   9   4     1487.89     1668.62    628.92 o 
  11   9   4      730.72      241.33    619.62 o 
  13   9   4     5045.94     5474.87    758.80 o 
  15   9   4      447.19     1022.09    773.25 o 
 -14  10   4       75.81      291.36    622.58 o 
 -12  10   4      845.30     2342.84   1061.00 o 
 -10  10   4     1865.84     2502.99    777.19 o 
  -8  10   4      969.18     1438.75   1578.96 o 
  -6  10   4        9.79     -235.92    711.26 o 
  -4  10   4     3641.95     4277.05   1159.24 o 
  -2  10   4     1284.63     1272.76    881.18 o 
   0  10   4     3745.40     3004.78    733.91 o 
   2  10   4     1922.56     1551.71    579.88 o 
   4  10   4        6.66     -320.08    462.32 o 
   6  10   4     1298.96     1002.74    729.64 o 
   8  10   4     1345.83      676.29    669.94 o 
  10  10   4      215.37     -159.63    691.33 o 
  12  10   4      165.73      304.62    702.51 o 
  -9  11   4        3.49      221.59    950.52 o 
  -7  11   4      489.69     1776.52    849.10 o 
  -5  11   4      929.27      621.35    809.60 o 
  -3  11   4     2827.63     3616.52   1119.26 o 
  -1  11   4     1218.17     1687.42    826.42 o 
   1  11   4      457.23     1142.08    654.03 o 
   3  11   4     3849.05     6475.74   1718.87 o 
   5  11   4     2253.25     2378.44   1379.09 o 
   7  11   4       56.34      421.21   1269.16 o 
   9  11   4        7.52      449.52    723.83 o 
  -2  12   4        8.33     1055.88   1099.28 o 
   0  12   4      678.44     1637.20   1066.40 o 
 -25   1   5      348.58     1443.06    663.95 o 
 -23   1   5      155.22      250.23    567.46 o 
 -21   1   5     2481.02     1358.23    545.59 o 
 -19   1   5      624.17      767.39    664.12 o 
 -17   1   5     6742.17     6136.98    436.09 o 
 -15   1   5     3527.56     3771.67    307.78 o 
 -13   1   5     2155.78     2570.54    317.65 o 
 -11   1   5      426.18      430.63    184.33 o 
  -9   1   5     2407.82     2247.39    176.46 o 
  -7   1   5     1002.42     1460.97    176.46 o 
  -5   1   5    12941.03    13116.97    339.98 o 
  -3   1   5    17537.13    19055.79    427.92 o 
  -1   1   5       46.99      149.05     60.08 o 
   1   1   5     1679.96     1882.70    126.64 o 
   3   1   5     5867.24     6096.40    193.55 o 
   5   1   5     6281.17     5614.89    380.09 o 
   7   1   5     1863.87     1680.59    217.75 o 
   9   1   5    28829.28    25013.37    789.58 o 
  11   1   5     1326.71     1683.02    376.90 o 
  13   1   5    29858.39    28431.71   1002.38 o 
  15   1   5     9638.85    10241.66    637.61 o 
  17   1   5    11036.72    11246.01    583.72 o 
  19   1   5     6027.53     6361.60    650.15 o 
  21   1   5      226.02      754.04    569.17 o 
  23   1   5      624.28     1718.87   1239.18 o 
 -24   2   5        1.26     -819.09    640.44 o 
 -22   2   5       41.09       40.35    547.59 o 
 -20   2   5     1590.46     1670.81    468.73 o 
 -18   2   5      234.93     -222.14    382.55 o 
 -16   2   5     8263.09     7836.01    563.51 o 
 -14   2   5        1.31     -326.28    375.70 o 
 -12   2   5      361.01      186.13    230.91 o 
 -10   2   5    22330.78    21629.11    517.45 o 
  -8   2   5    37043.50    35370.17    804.78 o 
  -6   2   5    97408.34    94883.33   2263.76 o 
  -4   2   5   181769.13   176259.02   3506.57 o 
  -2   2   5   716001.31   670497.00  12133.33 o 
   0   2   5   200599.73   201225.75   4614.48 o 
   2   2   5   195697.77   188308.03   3950.08 o 
   4   2   5   152453.03   150306.61   2775.16 o 
   6   2   5    35664.77    35181.04    713.96 o 
   8   2   5    13863.28    13645.24    372.38 o 
  10   2   5     1753.23     1896.98    221.64 o 
  12   2   5       41.44       30.08    247.95 o 
  14   2   5     6938.96     7399.47    410.13 o 
  16   2   5      164.21      429.55    350.12 o 
  18   2   5     5201.58     5106.00    484.70 o 
  20   2   5      404.53     -592.69    621.08 o 
  22   2   5       12.69      278.80    716.71 o 
 -23   3   5      668.53      488.82    868.34 o 
 -21   3   5      162.12     -997.66    745.34 o 
 -19   3   5      929.68      580.12    979.21 o 
 -17   3   5     6946.48     7145.25    519.82 o 
 -15   3   5     1801.72     1670.35    630.15 o 
 -13   3   5      768.92      661.76    307.18 o 
 -11   3   5     3502.81     3894.12    317.46 o 
  -9   3   5    15133.10    15190.31    474.06 o 
  -7   3   5    11233.34    11248.03    371.36 o 
  -5   3   5     6004.59     5766.97    266.66 o 
  -3   3   5   124614.74   120832.83   2425.89 o 
  -1   3   5     1751.11     1903.95    136.12 o 
   1   3   5   295104.03   282768.47   5942.49 o 
   3   3   5     2663.07     2975.97    204.07 o 
   5   3   5    50303.68    49552.77   1102.52 o 
   7   3   5      269.07      168.06    230.64 o 
   9   3   5       23.42     -190.64    194.46 o 
  11   3   5       94.44      329.43    246.58 o 
  13   3   5       46.54      579.85    308.34 o 
  15   3   5     5999.23     5992.67    512.67 o 
  17   3   5      496.57     -490.91    541.30 o 
  19   3   5      347.52      701.08    635.36 o 
  21   3   5        6.76     -543.33    704.65 o 
  23   3   5       20.77     -278.79    797.28 o 
 -24   4   5      246.41    -1534.63   2052.94 o 
 -22   4   5      126.64     1091.32    730.17 o 
 -20   4   5     1220.54     1190.14    490.41 o 
 -18   4   5     1912.88     2594.51    501.72 o 
 -16   4   5      410.68      162.57    527.39 o 
 -14   4   5    11528.01    11512.12    681.52 o 
 -12   4   5     7849.87     7968.25    425.87 o 
 -10   4   5       62.69      426.49    277.14 o 
  -8   4   5    11800.21    11788.71    368.89 o 
  -6   4   5    57400.60    57177.31   1138.26 o 
  -4   4   5      435.08      723.57    179.57 o 
  -2   4   5     1670.35     1914.20    175.19 o 
   0   4   5      179.03      192.64    123.41 o 
   2   4   5     2486.07     3088.49    231.08 o 
   4   4   5      165.22      330.67    210.95 o 
   6   4   5     1982.27     2500.67    288.04 o 
   8   4   5     9366.65     9021.66    465.15 o 
  10   4   5    17098.43    17067.08    563.86 o 
  12   4   5    17308.95    18527.10    639.81 o 
  14   4   5       14.25      210.82    467.35 o 
  16   4   5     4934.29     4235.60    619.71 o 
  18   4   5     1766.03     2155.08    724.66 o 
  20   4   5      170.57     -248.28    920.62 o 
  22   4   5     1913.31      655.10    729.55 o 
 -23   5   5        6.72      470.44    920.81 o 
 -21   5   5     2098.64     1053.39    684.88 o 
 -19   5   5      265.17     -305.60    872.90 o 
 -17   5   5       97.40     -103.47    427.61 o 
 -15   5   5     3765.85     4103.08    451.49 o 
 -13   5   5     5199.29     6140.07    445.22 o 
 -11   5   5     2587.46     3083.90    344.63 o 
  -9   5   5     3103.10     4141.94    341.31 o 
  -7   5   5     8601.81     9269.11    347.11 o 
  -5   5   5       63.55      -93.32    178.76 o 
  -3   5   5    58321.53    56449.38   1325.20 o 
  -1   5   5      356.29      284.11    157.17 o 
   1   5   5    25333.82    23968.48    552.51 o 
   3   5   5     4333.77     3920.54    288.39 o 
   5   5   5      174.55       86.18    251.06 o 
   7   5   5     3912.29     4109.98    353.11 o 
   9   5   5    24970.19    24100.83    713.68 o 
  11   5   5      530.47     1117.51    329.59 o 
  13   5   5    22281.64    22438.92   1007.88 o 
  15   5   5      389.30     -432.21    519.97 o 
  17   5   5      810.61      358.51    617.78 o 
  19   5   5      205.76      518.38    690.95 o 
  21   5   5        6.05      -70.06    996.34 o 
 -22   6   5       59.58      532.37    733.14 o 
 -20   6   5      150.71      166.12    701.02 o 
 -18   6   5     1024.89     1418.76    546.19 o 
 -16   6   5      127.36      505.55    477.89 o 
 -14   6   5      336.35     1680.81    490.76 o 
 -12   6   5      287.33      -26.74    417.05 o 
 -10   6   5     1813.02     2022.84    352.37 o 
  -8   6   5     4493.45     3869.42    370.95 o 
  -6   6   5    11598.07    11449.75    399.19 o 
  -4   6   5     7340.57     7380.69    383.24 o 
  -2   6   5     3231.55     3486.00    278.58 o 
   0   6   5      126.76      207.45    188.30 o 
   2   6   5    17327.38    16456.67    561.32 o 
   4   6   5      391.32      114.70    309.40 o 
   6   6   5    30232.85    29522.63    832.86 o 
   8   6   5     4318.71     4314.75    434.99 o 
  10   6   5     7714.70     7726.95    646.21 o 
  12   6   5     1770.87     2937.37    749.20 o 
  14   6   5      947.41      786.49    568.01 o 
  16   6   5     2426.98     2470.06    679.05 o 
  18   6   5      443.66      580.00   1163.69 o 
  20   6   5     1189.34       67.02    753.50 o 
 -19   7   5     1438.64     1433.91    621.81 o 
 -17   7   5       28.19      991.96    567.68 o 
 -15   7   5     6016.46     5880.41    644.62 o 
 -13   7   5      360.84     1222.67    491.51 o 
 -11   7   5      617.99      650.71    420.89 o 
  -9   7   5     7355.69     7654.51    455.81 o 
  -7   7   5     5315.36     6029.20    400.41 o 
  -5   7   5     4937.04     5568.50    628.80 o 
  -3   7   5    80782.57    77529.09   1827.81 o 
  -1   7   5    17994.05    18232.91    638.40 o 
   1   7   5    72711.13    72944.93   1709.30 o 
   3   7   5      272.57       13.84    305.11 o 
   5   7   5     7880.44     8116.66    452.76 o 
   7   7   5     2263.75     2678.33    444.24 o 
   9   7   5      319.19      332.60    420.65 o 
  11   7   5      577.30      504.12    545.60 o 
  13   7   5     2732.27     2660.01    636.30 o 
  15   7   5       26.58     -571.58    662.35 o 
  17   7   5      844.30     -775.04    726.27 o 
  19   7   5        1.08     -225.42    710.66 o 
 -18   8   5      229.74      845.95    599.22 o 
 -16   8   5       95.67      -97.19    519.01 o 
 -14   8   5     1673.34     2226.02    582.01 o 
 -12   8   5     1367.09     2168.92    517.77 o 
 -10   8   5     1372.16     1139.75    469.15 o 
  -8   8   5     1056.15     1362.93    421.95 o 
  -6   8   5     6436.88     6316.06    593.63 o 
  -4   8   5     3260.94     3202.46    445.82 o 
  -2   8   5      685.95      719.33    415.18 o 
   0   8   5       12.82      258.55    346.44 o 
   2   8   5     2060.90     1491.15    369.38 o 
   4   8   5      149.87       91.03    417.49 o 
   6   8   5       34.50       59.38    385.39 o 
   8   8   5       12.81     -533.57    456.98 o 
  10   8   5        6.92       14.38    564.67 o 
  12   8   5     2233.54     1678.46    819.60 o 
  14   8   5       40.97      537.23    687.67 o 
  16   8   5      462.61     1003.81    699.51 o 
 -17   9   5       19.16     -842.32    625.83 o 
 -15   9   5       30.08      287.86    642.76 o 
 -13   9   5     3487.36     3055.72    962.89 o 
 -11   9   5     1057.59      806.77    521.80 o 
  -9   9   5      379.26      838.60    643.32 o 
  -7   9   5      432.25     1110.30    818.24 o 
  -5   9   5     8679.54     9551.72    882.13 o 
  -3   9   5      438.37      400.65    769.36 o 
  -1   9   5     1813.11     2327.52    553.89 o 
   1   9   5     1757.01     1653.15    425.72 o 
   3   9   5     6587.82     5885.43    596.51 o 
   5   9   5       77.01      437.26    491.50 o 
   7   9   5     8929.41     8646.40   1519.00 o 
   9   9   5       12.25      374.06    611.74 o 
  11   9   5      611.56      490.65    645.67 o 
  13   9   5      106.55       80.72    705.57 o 
  15   9   5       22.12      315.43    732.21 o 
 -14  10   5      965.42     1466.23    684.59 o 
 -12  10   5      916.09     1106.90    780.22 o 
 -10  10   5     2266.54     3754.52   1027.06 o 
  -8  10   5      206.34      199.87   1718.87 o 
  -6  10   5      174.82      -77.33    729.52 o 
  -4  10   5     3139.72     3095.57    752.23 o 
  -2  10   5     3385.68     4367.05    994.49 o 
   0  10   5     2960.38     3399.67    727.79 o 
   2  10   5       69.52      627.06    566.60 o 
   4  10   5       89.32       61.68    543.32 o 
   6  10   5     2963.69     3851.35   1099.28 o 
   8  10   5     3890.24     3052.85    710.67 o 
  10  10   5     4600.15     3200.85    726.57 o 
  12  10   5     2890.99     2958.73    723.57 o 
  -9  11   5      475.19     1671.11    874.57 o 
  -7  11   5      935.41     1900.56    884.79 o 
  -5  11   5        6.56       35.22    792.56 o 
  -3  11   5     2641.81     3176.83    841.91 o 
  -1  11   5     1289.58     2335.55   1017.27 o 
   1  11   5     4152.41     6332.20   1548.98 o 
   3  11   5        5.54      598.41    935.56 o 
   5  11   5     2542.78     2998.03   1439.05 o 
   7  11   5      128.07      669.82    787.55 o 
   9  11   5      357.89     -109.34    718.83 o 
 -24   0   6      280.12      331.00    831.80 o 
 -22   0   6      131.66      117.66    734.75 o 
 -20   0   6       16.27     -400.36    643.32 o 
 -18   0   6    10492.18    10652.86    823.86 o 
 -16   0   6     2058.93     2092.40    439.58 o 
 -14   0   6    42415.88    41031.84   1276.36 o 
 -12   0   6   104283.63   105048.21   2911.99 o 
 -10   0   6    18547.79    18467.68    937.52 o 
  -8   0   6    46959.13    44585.69   1847.86 o 
  -6   0   6     5288.06     5927.36    534.39 o 
  -4   0   6    64358.59    65317.27   1730.88 o 
  -2   0   6      435.55      407.22    105.00 o 
   0   0   6   122702.49   127154.82   8634.31 o 
   2   0   6   131774.77   129750.44   3917.88 o 
   4   0   6   806371.88   721395.00  33007.16 o 
   6   0   6    98464.84    86596.84   2550.07 o 
   8   0   6   173381.31   181097.16   4750.10 o 
  10   0   6    18589.46    18408.70    690.01 o 
  12   0   6    12682.54    12628.86    625.81 o 
  14   0   6      670.05      157.51    427.71 o 
  16   0   6      534.16      426.88    485.52 o 
  18   0   6        9.57     -681.46    544.42 o 
  20   0   6      466.27      895.98    733.83 o 
  22   0   6      678.87     -659.57   1079.29 o 
 -25   1   6        2.12      319.57    626.21 o 
 -23   1   6      109.80      380.89    573.80 o 
 -21   1   6      141.19      134.20    530.51 o 
 -19   1   6     3474.31     3851.07    524.12 o 
 -17   1   6     2948.56     1572.85    367.74 o 
 -15   1   6       10.23     -244.58    286.56 o 
 -13   1   6    13071.01    12154.10    416.81 o 
 -11   1   6     3547.22     3494.41    226.00 o 
  -9   1   6      607.43      542.04    147.60 o 
  -7   1   6     4479.02     4955.28    224.29 o 
  -5   1   6     3235.13     3300.60    253.87 o 
  -3   1   6   351702.94   353254.25   6986.53 o 
  -1   1   6     2324.36     2561.30    122.16 o 
   1   1   6     1934.02     2124.61    142.22 o 
   3   1   6      636.32      808.56    106.21 o 
   5   1   6     2045.96     2217.46    156.39 o 
   7   1   6     4355.59     3810.23    287.52 o 
   9   1   6    28095.91    27850.79    663.72 o 
  11   1   6     4169.17     5110.25    375.41 o 
  13   1   6    12751.55    12700.00    451.65 o 
  15   1   6     1641.86     1375.97    333.09 o 
  17   1   6     6191.06     6274.98    499.76 o 
  19   1   6       38.63     1045.28    456.16 o 
  21   1   6     3046.98     2016.41    642.73 o 
  23   1   6     1089.06     -146.14    959.37 o 
 -24   2   6        7.65     -679.29    620.33 o 
 -22   2   6      157.23     -209.91    539.09 o 
 -20   2   6       13.77       56.36    511.42 o 
 -18   2   6       16.30     -175.57    414.16 o 
 -16   2   6      423.19      415.02    432.19 o 
 -14   2   6       63.26     -137.03    283.73 o 
 -12   2   6       34.60     -193.62    196.10 o 
 -10   2   6     8807.41     7965.21    290.50 o 
  -8   2   6    19456.13    18488.39    495.31 o 
  -6   2   6      109.24       -6.73    139.48 o 
  -4   2   6      864.57     1131.99    142.57 o 
  -2   2   6   136764.52   137513.55   2526.68 o 
   0   2   6    17334.25    16958.95    430.65 o 
   2   2   6      770.60      431.29    142.83 o 
   4   2   6     4450.37     4532.42    239.85 o 
   6   2   6     3119.28     3335.02    279.54 o 
   8   2   6     5330.69     5723.03    315.82 o 
  10   2   6     1316.20     1183.45    213.46 o 
  12   2   6     2673.79     2934.94    305.40 o 
  14   2   6     6230.36     6634.34    419.59 o 
  16   2   6     9269.31     9680.50    505.60 o 
  18   2   6      397.57       87.86    501.57 o 
  20   2   6     1361.15     1479.66    694.45 o 
  22   2   6     1214.45      823.62    882.54 o 
 -23   3   6     2214.61     1422.82    643.32 o 
 -21   3   6     1331.96      378.52    831.58 o 
 -19   3   6       34.26     -645.37    497.41 o 
 -17   3   6     5336.14     4270.19    614.90 o 
 -15   3   6     4301.22     5091.91    642.05 o 
 -13   3   6     6027.00     4641.62    350.44 o 
 -11   3   6    35283.66    37339.22    899.94 o 
  -9   3   6    11925.75    12391.50    419.86 o 
  -7   3   6    36653.44    38105.45    862.07 o 
  -5   3   6     1275.87     1408.96    172.78 o 
  -3   3   6     2144.67     2101.84    213.51 o 
  -1   3   6    45526.79    45051.15    882.75 o 
   1   3   6    84497.78    81753.00   1783.19 o 
   3   3   6    56302.95    53594.05   1203.81 o 
   5   3   6    61102.02    63224.74   1680.04 o 
   7   3   6    13015.80    13514.14    396.27 o 
   9   3   6      184.10      811.41    362.58 o 
  11   3   6     6638.86     7251.79    440.45 o 
  13   3   6    14777.45    14109.11    610.79 o 
  15   3   6      346.36      917.70    438.17 o 
  17   3   6     3862.48     4279.73    637.55 o 
  19   3   6     5981.41     6257.40   1272.31 o 
  21   3   6     1475.27     1029.85    812.51 o 
 -24   4   6      102.65      869.96    876.17 o 
 -22   4   6      446.82      692.60    586.70 o 
 -20   4   6     4498.76     4579.28    715.44 o 
 -18   4   6     1302.78     1507.83    497.50 o 
 -16   4   6     4173.48     4000.47    569.31 o 
 -14   4   6     6216.65     5086.74    448.70 o 
 -12   4   6    18186.01    17617.42    780.58 o 
 -10   4   6      213.26      909.59    270.22 o 
  -8   4   6     7674.60     7747.36    414.15 o 
  -6   4   6      930.31      904.15    168.55 o 
  -4   4   6     8354.79     8133.60    605.50 o 
  -2   4   6       19.53       23.08    133.77 o 
   0   4   6     1297.74     1229.69    139.59 o 
   2   4   6     7609.39     6834.96    367.70 o 
   4   4   6   230381.58   236083.00   4993.20 o 
   6   4   6    65609.39    62481.12   1316.60 o 
   8   4   6    35178.97    34289.93    876.80 o 
  10   4   6    33075.23    29542.91    802.56 o 
  12   4   6    19700.74    18224.47    914.50 o 
  14   4   6      733.47      239.28    425.16 o 
  16   4   6      157.40     -454.80    547.84 o 
  18   4   6     2299.17     1936.18    848.57 o 
  20   4   6       72.28      592.61    674.86 o 
  22   4   6       18.64     -644.83    774.23 o 
 -23   5   6        8.73      766.95    733.46 o 
 -21   5   6      203.50      311.37    655.03 o 
 -19   5   6       81.98      119.99    550.92 o 
 -17   5   6      129.00     -370.13    442.07 o 
 -15   5   6     3706.24     4501.53    470.74 o 
 -13   5   6     4817.02     5484.89    418.07 o 
 -11   5   6    14365.10    13669.78    537.99 o 
  -9   5   6    14996.66    14868.03    524.04 o 
  -7   5   6    16912.34    17393.35    478.66 o 
  -5   5   6     9788.77     9482.01    380.57 o 
  -3   5   6     1098.38     1194.48    189.37 o 
  -1   5   6     3788.94     4127.55    221.55 o 
   1   5   6    49107.84    45382.04    926.66 o 
   3   5   6     5027.12     5100.86    451.28 o 
   5   5   6    37287.25    32743.74   1008.71 o 
   7   5   6     7075.25     7530.37    412.90 o 
   9   5   6    17072.04    16127.83    564.39 o 
  11   5   6     1109.97      901.96    375.38 o 
  13   5   6      910.61     1162.22    431.53 o 
  15   5   6     1289.87     1741.67    588.74 o 
  17   5   6       44.51     -365.77    603.47 o 
  19   5   6      414.26     -519.78    685.30 o 
  21   5   6      327.71      285.13   1058.71 o 
 -22   6   6       51.53     -358.52    665.47 o 
 -20   6   6       25.38     -860.21    573.47 o 
 -18   6   6        3.20     -287.06    506.93 o 
 -16   6   6        3.89       72.46    510.16 o 
 -14   6   6     1407.00     1251.20    419.40 o 
 -12   6   6       93.13      312.53    360.26 o 
 -10   6   6     2759.34     2583.91    352.24 o 
  -8   6   6      615.55      510.56    286.97 o 
  -6   6   6     5173.34     5579.86    341.15 o 
  -4   6   6      686.51      689.04    247.11 o 
  -2   6   6    11751.92    11495.98    409.32 o 
   0   6   6     5671.85     5626.19    266.29 o 
   2   6   6     2629.56     2315.95    311.54 o 
   4   6   6      258.12      197.48    269.23 o 
   6   6   6      126.28       83.59    286.21 o 
   8   6   6      411.48      500.64    313.90 o 
  10   6   6       45.46     -158.04    376.92 o 
  12   6   6     3911.55     3918.54    507.09 o 
  14   6   6     4974.58     5635.41    795.94 o 
  16   6   6     1482.15     3247.28    634.61 o 
  18   6   6      229.24     -822.37    810.97 o 
  20   6   6     2002.38      760.48    843.49 o 
 -19   7   6       70.16       89.76    570.78 o 
 -17   7   6     1186.76     1021.25    585.62 o 
 -15   7   6       67.90      187.47    498.91 o 
 -13   7   6      924.04     1248.82    471.16 o 
 -11   7   6     1749.20     2382.30    464.42 o 
  -9   7   6     5542.19     5804.46    431.32 o 
  -7   7   6    12270.50    13730.27    532.90 o 
  -5   7   6    22596.08    22952.65    649.93 o 
  -3   7   6      954.17      945.49    296.63 o 
  -1   7   6    20728.18    20114.35    670.87 o 
   1   7   6      384.09      614.72    315.68 o 
   3   7   6    10299.78     9678.74    479.31 o 
   5   7   6     5871.10     5568.86    490.24 o 
   7   7   6      443.90      957.22    443.84 o 
   9   7   6      293.36      607.10    458.69 o 
  11   7   6      352.55      315.12    564.48 o 
  13   7   6      413.60      417.11    631.63 o 
  15   7   6       93.39     -822.42    635.03 o 
  17   7   6       11.56     -732.11    659.01 o 
  19   7   6       77.16      234.57    807.01 o 
 -18   8   6        7.03      471.08    770.66 o 
 -16   8   6      125.05      283.84    528.10 o 
 -14   8   6     1695.78     2283.06    623.13 o 
 -12   8   6      211.63     -145.05    441.93 o 
 -10   8   6       36.58      620.07    452.39 o 
  -8   8   6      573.47     1063.61    580.46 o 
  -6   8   6      704.53      791.93    363.38 o 
  -4   8   6      353.07     -282.39    420.12 o 
  -2   8   6     8220.85     7207.02    627.86 o 
   0   8   6      219.42      175.30    430.17 o 
   2   8   6      499.23      968.08    366.21 o 
   4   8   6     5158.46     5683.13    541.10 o 
   6   8   6     1919.79     2148.01    466.57 o 
   8   8   6      115.39     -127.06    513.08 o 
  10   8   6    10483.47     8916.37    786.12 o 
  12   8   6      445.11      106.50    610.86 o 
  14   8   6     2163.48     1652.12    696.34 o 
  16   8   6     1849.02     2551.61    815.81 o 
 -17   9   6      285.83      269.58    600.62 o 
 -15   9   6     2807.96     2183.87    752.95 o 
 -13   9   6        4.71        2.33    603.61 o 
 -11   9   6     4156.38     4398.00    559.32 o 
  -9   9   6     2424.59     1794.23    858.98 o 
  -7   9   6      471.53       34.87    642.91 o 
  -5   9   6     2364.41     1762.06    678.83 o 
  -3   9   6     2604.29     3905.77    611.09 o 
  -1   9   6      134.92      724.16    519.27 o 
   1   9   6    12669.84    13768.86    645.97 o 
   3   9   6      887.81     1563.37    509.68 o 
   5   9   6    11153.17    12459.47   1125.09 o 
   7   9   6     2123.78     2574.89   1417.19 o 
   9   9   6    13157.00    11995.57    880.77 o 
  11   9   6      421.84      526.51    659.29 o 
  13   9   6      411.86        2.83    782.68 o 
  15   9   6      284.35      897.88    796.07 o 
 -14  10   6       70.28      771.14    876.53 o 
 -12  10   6     1357.23     2206.58   1029.32 o 
 -10  10   6        1.20      306.05   1199.21 o 
  -8  10   6     1100.79      913.77    776.10 o 
  -6  10   6      878.66      333.01    716.52 o 
  -4  10   6       29.97        8.96    706.92 o 
  -2  10   6     4884.97     4883.44   1016.39 o 
   0  10   6      272.10      329.16    779.81 o 
   2  10   6     1026.72     1086.77    674.52 o 
   4  10   6      168.92      140.82    544.17 o 
   6  10   6      519.84      879.60   1728.86 o 
   8  10   6      172.28      281.62    847.55 o 
  10  10   6      570.58      847.80    718.75 o 
  12  10   6     1417.30     2756.72    824.30 o 
  -9  11   6      708.15     1542.85    862.00 o 
  -7  11   6      636.26    -1073.96   1075.35 o 
  -5  11   6     1641.56     1873.08    862.58 o 
  -3  11   6     1603.82     1898.79    798.00 o 
  -1  11   6     6641.19     7404.33   1170.73 o 
   1  11   6       92.36      168.76   1359.11 o 
   3  11   6     1250.33     1671.88    784.16 o 
   5  11   6      252.96      936.11    721.46 o 
   7  11   6      552.60      322.89   1019.33 o 
 -25   1   7       71.62      691.22    654.10 o 
 -23   1   7     1596.93     1666.32    610.02 o 
 -21   1   7        7.87      185.61    511.92 o 
 -19   1   7     1142.00     1695.14    479.07 o 
 -17   1   7       65.38     -376.70    368.06 o 
 -15   1   7     4930.30     5431.75    472.16 o 
 -13   1   7     3814.72     3755.14    261.21 o 
 -11   1   7      931.43      885.43    186.08 o 
  -9   1   7    24857.92    24065.67    617.19 o 
  -7   1   7      111.87      123.58    145.45 o 
  -5   1   7     2236.19     2182.09    156.00 o 
  -3   1   7     3607.90     3907.71    156.42 o 
  -1   1   7     4146.81     4140.47    147.64 o 
   1   1   7      800.91      977.51    112.83 o 
   3   1   7    16877.45    16895.85    492.12 o 
   5   1   7    45095.90    42530.31   1044.66 o 
   7   1   7    49865.59    49280.88   1050.41 o 
   9   1   7     4921.42     3801.46    337.58 o 
  11   1   7    34168.52    35367.55    841.13 o 
  13   1   7      442.36      222.74    281.60 o 
  15   1   7     3942.95     4084.00    377.22 o 
  17   1   7     4992.73     5608.59    476.64 o 
  19   1   7       13.76      114.37    503.66 o 
  21   1   7     3257.57     3848.77    881.99 o 
  23   1   7      804.55       97.61    904.93 o 
 -24   2   7       28.76      232.64    603.36 o 
 -22   2   7       92.06      -34.96    553.66 o 
 -20   2   7      134.13     -418.83    565.43 o 
 -18   2   7     2021.50     1168.80    400.69 o 
 -16   2   7      954.55      495.72    396.13 o 
 -14   2   7    12026.28    11571.38    585.51 o 
 -12   2   7     6937.35     6509.72    449.11 o 
 -10   2   7     8728.16     8499.00    346.29 o 
  -8   2   7   131435.47   129917.58   2649.10 o 
  -6   2   7       93.05      247.19    147.87 o 
  -4   2   7   222180.09   216069.53   4308.15 o 
  -2   2   7    40737.45    43803.87    851.35 o 
   0   2   7    99182.41   100808.73   2143.17 o 
   2   2   7    40985.78    41583.57   1047.06 o 
   4   2   7     6139.82     6073.56    339.53 o 
   6   2   7     6655.51     6412.06    305.43 o 
   8   2   7    20011.59    17793.90    454.18 o 
  10   2   7      456.60      242.50    207.44 o 
  12   2   7     8451.86     8280.30    386.81 o 
  14   2   7     8035.64     8255.92    539.78 o 
  16   2   7       23.85     -116.37    376.09 o 
  18   2   7      435.36      387.96    520.69 o 
  20   2   7      109.19     -230.60    685.53 o 
  22   2   7      534.91       91.05    874.00 o 
 -23   3   7      205.92      386.55    649.09 o 
 -21   3   7      411.79      -85.54    905.84 o 
 -19   3   7       91.67     -282.97    549.95 o 
 -17   3   7     1923.82     1510.47    468.55 o 
 -15   3   7    11209.48    11661.90    756.46 o 
 -13   3   7       27.25      -73.92    291.19 o 
 -11   3   7    14546.50    14938.16    806.67 o 
  -9   3   7    50525.03    51813.89   1146.83 o 
  -7   3   7      860.17      729.63    191.35 o 
  -5   3   7    41056.90    42000.48   1002.25 o 
  -3   3   7    90378.55    90146.93   1708.50 o 
  -1   3   7    21261.45    20780.09    457.32 o 
   1   3   7     3102.55     2951.68    195.23 o 
   3   3   7    22199.37    21377.45    560.19 o 
   5   3   7        4.22      -33.36    165.03 o 
   7   3   7     3055.10     3393.30    254.08 o 
   9   3   7     4564.37     4836.73    351.55 o 
  11   3   7      691.20     1451.95    420.10 o 
  13   3   7     3214.79     2955.68    571.20 o 
  15   3   7    11248.46    12499.08    969.31 o 
  17   3   7      725.33     -224.31    484.64 o 
  19   3   7       92.64       -1.27    676.85 o 
  21   3   7      977.59     1278.93    833.78 o 
 -24   4   7      176.31      789.24    846.51 o 
 -22   4   7      782.43     1264.36    556.26 o 
 -20   4   7     1424.34     1950.12    504.65 o 
 -18   4   7        0.58     -417.51    450.91 o 
 -16   4   7       42.15     -547.78    604.79 o 
 -14   4   7      885.75     1566.82    334.03 o 
 -12   4   7     2125.77     2081.53    329.64 o 
 -10   4   7     2499.03     2385.76    294.32 o 
  -8   4   7     8560.90     7888.32    353.86 o 
  -6   4   7     2733.85     2953.20    196.10 o 
  -4   4   7    75738.46    74274.40   1439.70 o 
  -2   4   7       23.31     -205.63    137.09 o 
   0   4   7     1369.22     1668.25    145.90 o 
   2   4   7    38399.60    35761.24    869.32 o 
   4   4   7    27771.39    25240.97    676.26 o 
   6   4   7      635.16      883.16    253.51 o 
   8   4   7     7968.90     8187.71    383.89 o 
  10   4   7      167.16      487.45    334.91 o 
  12   4   7     2977.54     3389.34    438.77 o 
  14   4   7      251.21       17.80    427.35 o 
  16   4   7     1356.56     1591.86    582.94 o 
  18   4   7     3160.07     3016.41    695.34 o 
  20   4   7     2961.83     2839.16    772.64 o 
  22   4   7       26.49    -1145.56    763.71 o 
 -23   5   7       77.13      110.20    657.22 o 
 -21   5   7        3.05      115.21    705.44 o 
 -19   5   7     2021.48     1023.02    919.76 o 
 -17   5   7      265.44      210.57    450.58 o 
 -15   5   7       13.74      -43.98    384.38 o 
 -13   5   7        9.95     -161.01    351.59 o 
 -11   5   7      126.77      -11.96    300.42 o 
  -9   5   7     1346.57     2410.07    307.46 o 
  -7   5   7     3856.88     4306.30    254.24 o 
  -5   5   7       33.38     -316.74    285.60 o 
  -3   5   7    34395.65    33397.27    731.66 o 
  -1   5   7    11051.20    11641.93    454.66 o 
   1   5   7     6966.45     8285.02    378.32 o 
   3   5   7    10269.79     9851.05    405.72 o 
   5   5   7     6619.30     7428.20    426.34 o 
   7   5   7    35213.34    34339.93    984.00 o 
   9   5   7     4891.15     5473.62    445.68 o 
  11   5   7    37558.30    37340.28   1118.98 o 
  13   5   7      176.60      240.20    439.36 o 
  15   5   7     9696.18     9011.12    757.52 o 
  17   5   7       70.58     -567.00    637.99 o 
  19   5   7       54.79     -339.39    678.52 o 
  21   5   7      636.65     -198.66    820.74 o 
 -22   6   7      453.79     -460.17    639.71 o 
 -20   6   7       42.07     -930.61   1188.91 o 
 -18   6   7      282.80     -325.15    518.43 o 
 -16   6   7     3542.90     3546.54    576.19 o 
 -14   6   7      158.98     -205.16    383.55 o 
 -12   6   7     4880.72     5097.96    476.08 o 
 -10   6   7      572.28      521.48    327.87 o 
  -8   6   7     4864.76     4495.33    354.09 o 
  -6   6   7     5037.20     4561.29    358.07 o 
  -4   6   7    20665.65    19426.95    522.94 o 
  -2   6   7     9045.40     9803.37    390.72 o 
   0   6   7    19033.69    18366.72    591.59 o 
   2   6   7      444.16      456.49    268.06 o 
   4   6   7    17037.21    17650.37    599.49 o 
   6   6   7      756.45      376.28    292.77 o 
   8   6   7    12996.78    13554.52   1143.95 o 
  10   6   7     9197.13    10121.49    593.62 o 
  12   6   7     2042.02      902.00    460.22 o 
  14   6   7     4558.83     4665.91    793.55 o 
  16   6   7     1085.12      784.64    653.88 o 
  18   6   7     1530.76      870.26    696.00 o 
  20   6   7      371.38       26.72    815.23 o 
 -19   7   7      164.45     -254.59    557.74 o 
 -17   7   7     2071.13     2457.13    611.69 o 
 -15   7   7      166.44      655.63    472.59 o 
 -13   7   7      132.07      235.47    457.61 o 
 -11   7   7    13813.32    14430.19    610.21 o 
  -9   7   7     6452.96     6634.43    448.00 o 
  -7   7   7    37413.33    37447.10   1047.69 o 
  -5   7   7    58599.82    57323.19   1316.94 o 
  -3   7   7    42133.83    41683.89   1094.53 o 
  -1   7   7    40228.57    37593.97   1005.83 o 
   1   7   7     3226.61     4114.40    379.94 o 
   3   7   7     3002.66     2890.59    377.00 o 
   5   7   7     2445.02     2674.84    436.97 o 
   7   7   7      168.57        3.90    439.41 o 
   9   7   7    12296.30    10728.41    728.56 o 
  11   7   7     4123.68     4034.59    547.85 o 
  13   7   7     1473.97      983.04    624.36 o 
  15   7   7      131.33      559.48    698.36 o 
  17   7   7        7.48     -221.96    702.10 o 
 -18   8   7        5.50      323.66    576.27 o 
 -16   8   7        0.31       25.76    580.06 o 
 -14   8   7       12.84      183.19    484.39 o 
 -12   8   7      118.93      -69.30    582.74 o 
 -10   8   7     1304.01      735.91    459.86 o 
  -8   8   7      613.28      447.86    454.72 o 
  -6   8   7     5571.74     4796.52    533.63 o 
  -4   8   7    10019.47     9786.31    620.24 o 
  -2   8   7     1269.09     1035.65    402.58 o 
   0   8   7     1144.92     1068.07    375.53 o 
   2   8   7     1100.58      972.21    369.33 o 
   4   8   7    13225.77    12167.38    823.70 o 
   6   8   7     1092.01      367.08    452.28 o 
   8   8   7      878.85      -26.88    536.54 o 
  10   8   7     1584.61      845.07    636.65 o 
  12   8   7      316.10     -338.71    655.41 o 
  14   8   7       44.52       52.75    679.46 o 
  16   8   7       11.67      245.65    724.99 o 
 -15   9   7       60.58      237.48    635.87 o 
 -13   9   7       17.53      218.79    491.31 o 
 -11   9   7       20.68       86.07    875.89 o 
  -9   9   7       85.91      332.39    840.81 o 
  -7   9   7     4182.39     3631.40    767.64 o 
  -5   9   7      220.13      105.66    649.71 o 
  -3   9   7     3353.48     3426.60    521.36 o 
  -1   9   7      292.08     1014.23    472.72 o 
   1   9   7     3076.19     2689.22    514.96 o 
   3   9   7     2122.46     2234.51    627.95 o 
   5   9   7     2811.05     2968.53    559.96 o 
   7   9   7      672.44     1224.25    648.92 o 
   9   9   7       89.04      397.02    647.83 o 
  11   9   7     1806.08     1360.03    716.79 o 
  13   9   7      124.96     -148.77    698.90 o 
 -14  10   7       31.13      865.52    972.40 o 
 -12  10   7       20.91      929.53   2178.57 o 
 -10  10   7      197.92      135.81    761.07 o 
  -8  10   7      451.63      256.00    740.18 o 
  -6  10   7      429.30     -584.95    718.13 o 
  -4  10   7       17.44     -498.74    965.96 o 
  -2  10   7      379.52      508.24   1528.99 o 
   0  10   7      434.08      695.43    602.02 o 
   2  10   7       70.62      716.74    681.63 o 
   4  10   7     1790.58     1462.24    584.37 o 
   6  10   7      795.28     1419.55    683.20 o 
   8  10   7    10001.44    10276.99    910.91 o 
  10  10   7      492.99      320.53    720.15 o 
  12  10   7     1662.53     1621.41    823.32 o 
  -9  11   7      601.08      589.08    891.71 o 
  -7  11   7     2134.65     1997.13    876.12 o 
  -5  11   7      858.08      604.55    859.47 o 
  -3  11   7     6226.42     7582.57    931.63 o 
  -1  11   7      659.71     1051.90   1006.87 o 
   1  11   7     1421.60     2595.29   1072.80 o 
   3  11   7      101.19      883.62    785.86 o 
   5  11   7        8.57     1004.00    733.52 o 
   7  11   7        1.15     -625.09    830.79 o 
 -24   0   8      594.17      581.84    874.00 o 
 -22   0   8       52.58      849.01    797.18 o 
 -20   0   8       86.50      747.39    669.56 o 
 -18   0   8     1291.95     1672.16    819.46 o 
 -16   0   8    11681.47    12445.26    809.22 o 
 -14   0   8    32329.74    33835.28   1090.11 o 
 -12   0   8   114887.86   111903.34   3094.38 o 
 -10   0   8     5437.64     5501.40    338.55 o 
  -8   0   8     9529.68     9641.48    517.25 o 
  -6   0   8    91080.91    91901.99   2833.35 o 
  -4   0   8  1106146.50  1017679.44  26083.18 o 
  -2   0   8    65459.59    63909.09   1704.96 o 
   0   0   8   356714.84   360954.84  15948.33 o 
   2   0   8    27967.91    29206.97    838.09 o 
   4   0   8   342510.94   337940.91  11825.26 o 
   6   0   8    32680.98    35565.18   1034.92 o 
   8   0   8   140242.30   143627.78   3798.19 o 
  10   0   8    17324.54    16619.63    911.43 o 
  12   0   8     1287.62     1270.18    365.97 o 
  14   0   8     3524.70     4247.91    522.84 o 
  16   0   8      821.18     1286.74    608.83 o 
  18   0   8     2173.74     1687.91    700.63 o 
  20   0   8     1229.32     1907.52    796.32 o 
  22   0   8       27.34     -198.71    850.75 o 
 -25   1   8      427.61      461.46    853.92 o 
 -23   1   8        6.84      241.02    591.63 o 
 -21   1   8       44.91      -44.84    503.55 o 
 -19   1   8     1586.69     1794.41    482.53 o 
 -17   1   8        6.59      111.09    331.59 o 
 -15   1   8     1136.56     1012.17    316.94 o 
 -13   1   8     1276.38     1508.71    236.15 o 
 -11   1   8    69183.63    69338.41   1372.61 o 
  -9   1   8     4268.90     4075.13    246.20 o 
  -7   1   8      321.19      367.51    178.30 o 
  -5   1   8      711.99      670.00    116.95 o 
  -3   1   8     2277.70     2114.77    130.43 o 
  -1   1   8      598.89      798.61     99.90 o 
   1   1   8    11441.85    12689.79    355.21 o 
   3   1   8      210.49      190.67    119.57 o 
   5   1   8    17068.63    17021.12    496.67 o 
   7   1   8    48341.50    47210.25   1029.57 o 
   9   1   8    21441.02    19501.41    534.18 o 
  11   1   8    11116.70    10871.60   1019.45 o 
  13   1   8      106.11      -49.02    335.19 o 
  15   1   8    13897.59    15027.75    585.07 o 
  17   1   8     1194.56      794.12    425.61 o 
  19   1   8     2482.66     2514.45    663.38 o 
  21   1   8     1579.34      847.31   1379.09 o 
  23   1   8     1112.74     1679.92    961.85 o 
 -24   2   8      349.24      724.89    593.47 o 
 -22   2   8      329.11      246.52    543.71 o 
 -20   2   8      658.93      269.18    492.17 o 
 -18   2   8     1266.39     1095.68    444.07 o 
 -16   2   8     1668.36     1732.31    344.03 o 
 -14   2   8      155.93      279.48    299.55 o 
 -12   2   8       18.41     -432.60    288.40 o 
 -10   2   8     5216.23     6540.22    367.31 o 
  -8   2   8      493.39      471.87    190.66 o 
  -6   2   8       55.29      167.96    161.32 o 
  -4   2   8     4319.70     4856.68    287.50 o 
  -2   2   8       66.00       57.73    104.28 o 
   0   2   8    36900.35    35895.75    710.40 o 
   2   2   8     4174.06     4204.87    291.37 o 
   4   2   8     1553.05     1741.29    154.97 o 
   6   2   8     9442.39     9512.61    579.28 o 
   8   2   8    39857.53    39772.56    833.32 o 
  10   2   8    11014.30    11460.03    427.55 o 
  12   2   8     5740.42     6614.49    374.62 o 
  14   2   8     3550.55     3933.21    378.99 o 
  16   2   8       42.68      367.82    452.13 o 
  18   2   8      119.33      399.25    534.28 o 
  20   2   8      479.76      366.07    879.42 o 
  22   2   8      105.72      221.37    927.64 o 
 -23   3   8      882.30      545.64    631.81 o 
 -21   3   8      435.20     -476.39    724.10 o 
 -19   3   8     2701.68     2561.43    609.91 o 
 -17   3   8        8.97     -183.81    649.97 o 
 -15   3   8     6147.79     6627.96    516.43 o 
 -13   3   8     6620.77     7240.52    526.18 o 
 -11   3   8      606.19      -29.05    255.32 o 
  -9   3   8     1032.73      906.79    233.36 o 
  -7   3   8      427.35      466.02    190.51 o 
  -5   3   8    30899.43    30772.04    655.95 o 
  -3   3   8       27.53      -10.81    123.71 o 
  -1   3   8    31753.28    29469.27    610.63 o 
   1   3   8    11111.31    10888.58    408.82 o 
   3   3   8    55949.50    55171.62   1251.82 o 
   5   3   8     4395.91     4594.78    260.05 o 
   7   3   8      107.26     -158.01    181.11 o 
   9   3   8     2712.08     2851.66    355.08 o 
  11   3   8    21298.86    20727.89    727.93 o 
  13   3   8     5904.78     6226.92    501.32 o 
  15   3   8    24161.83    25429.95   1214.52 o 
  17   3   8      117.55     -112.89    507.63 o 
  19   3   8     3887.44     5226.11    743.03 o 
  21   3   8       90.43      -54.43    915.70 o 
 -24   4   8      484.24    -1185.50   1400.63 o 
 -22   4   8      299.01      909.62    648.94 o 
 -20   4   8      765.79      611.35    513.50 o 
 -18   4   8       77.59     -732.11    656.83 o 
 -16   4   8     1129.02      269.21    472.75 o 
 -14   4   8    14463.53    15316.38    776.03 o 
 -12   4   8       64.39      -18.10    308.36 o 
 -10   4   8     1240.95     1778.44    281.51 o 
  -8   4   8     4949.15     5384.32    315.24 o 
  -6   4   8     1044.83     1223.23    237.47 o 
  -4   4   8     6115.78     5644.62    238.61 o 
  -2   4   8    12418.56    12427.52    344.91 o 
   0   4   8   126131.42   125874.65   2538.56 o 
   2   4   8     2587.43     2768.84    242.01 o 
   4   4   8    81671.79    82296.59   1832.90 o 
   6   4   8      838.98      961.01    249.52 o 
   8   4   8    52934.53    49100.51   1389.74 o 
  10   4   8     2728.08     3425.51    402.51 o 
  12   4   8     3102.70     3191.82    450.29 o 
  14   4   8      582.21      913.57    437.23 o 
  16   4   8       52.69      120.58    510.62 o 
  18   4   8       14.21      181.07    652.82 o 
  20   4   8      207.89     -403.79    734.44 o 
 -23   5   8       33.60     -548.15    637.53 o 
 -21   5   8       11.25      140.00    615.87 o 
 -19   5   8     1118.62      251.12    756.12 o 
 -17   5   8     1644.60     1078.99    787.57 o 
 -15   5   8     2421.61     2055.58    419.93 o 
 -13   5   8     9527.61     9863.97    892.46 o 
 -11   5   8      209.76      311.41    311.23 o 
  -9   5   8    11465.73    12804.29    524.93 o 
  -7   5   8    11491.56    11288.91    675.06 o 
  -5   5   8     6931.65     6882.98    299.43 o 
  -3   5   8    18442.04    18950.50    479.60 o 
  -1   5   8   125062.35   121654.95   2479.47 o 
   1   5   8    17024.55    17608.82    554.03 o 
   3   5   8    28630.88    25596.96    715.32 o 
   5   5   8     5119.39     5044.44    366.53 o 
   7   5   8    28660.06    26536.08    943.38 o 
   9   5   8       60.63     -435.84    351.10 o 
  11   5   8       49.51       44.39    394.83 o 
  13   5   8      239.62      106.34    463.03 o 
  15   5   8      182.18      -18.31    588.47 o 
  17   5   8       20.99       74.75    675.30 o 
  19   5   8       30.78     -952.26    747.92 o 
 -22   6   8       10.11      423.62    702.85 o 
 -20   6   8        1.77    -1214.38    809.59 o 
 -18   6   8      172.04     -320.24    767.37 o 
 -16   6   8     1532.04     1862.80    456.07 o 
 -14   6   8      269.02      447.19    404.02 o 
 -12   6   8     2656.92     2185.06    396.95 o 
 -10   6   8       78.24     -226.79    326.87 o 
  -8   6   8      315.00     -166.43    322.71 o 
  -6   6   8     1387.51      852.53    290.58 o 
  -4   6   8    11580.57    11691.60    395.59 o 
  -2   6   8     2874.94     3129.30    281.76 o 
   0   6   8    18433.24    18871.83    616.97 o 
   2   6   8      997.89     1017.20    291.12 o 
   4   6   8       40.37      224.13    283.66 o 
   6   6   8     4604.89     5320.88    542.79 o 
   8   6   8     9784.57    10262.13    649.71 o 
  10   6   8     4623.07     5640.22    675.06 o 
  12   6   8     1118.55     1733.99    492.26 o 
  14   6   8     2431.15     2175.54    651.41 o 
  16   6   8      331.49       85.62    663.10 o 
  18   6   8     3185.03     3171.76    798.61 o 
 -19   7   8      574.53     -201.76    561.09 o 
 -17   7   8       93.50      561.08    558.64 o 
 -15   7   8     1464.24     1798.50    549.19 o 
 -13   7   8       10.59      328.32    428.97 o 
 -11   7   8     7074.51     8780.42    520.30 o 
  -9   7   8     3708.64     3910.98    439.38 o 
  -7   7   8     1869.98     2946.81    363.97 o 
  -5   7   8     9355.88    10500.89    692.32 o 
  -3   7   8     9327.19    10031.11    493.63 o 
  -1   7   8    10564.71    10186.70    557.20 o 
   1   7   8     2983.92     3362.88    373.10 o 
   3   7   8     3573.53     3450.66    384.25 o 
   5   7   8     3769.65     3446.07    550.49 o 
   7   7   8     1119.94     1695.08    443.71 o 
   9   7   8     3078.32     2203.97    485.20 o 
  11   7   8      177.55      731.00    491.72 o 
  13   7   8     1428.11      485.05    614.43 o 
  15   7   8      434.28       73.15    639.71 o 
  17   7   8      146.11    -1111.84    741.23 o 
 -18   8   8      711.96      452.90    575.94 o 
 -16   8   8        9.92     -528.40    597.76 o 
 -14   8   8      469.10      757.37    489.42 o 
 -12   8   8     1234.99     1835.80    522.13 o 
 -10   8   8      773.89     -251.85    733.03 o 
  -8   8   8      651.91      455.41    369.44 o 
  -6   8   8      335.57     -229.90    449.42 o 
  -4   8   8       72.12     -277.54    424.32 o 
  -2   8   8       34.19     -585.66    390.44 o 
   0   8   8     1026.36      858.51    377.48 o 
   2   8   8     1060.82     1131.97    383.18 o 
   4   8   8     5887.60     5067.86    655.14 o 
   6   8   8      483.21      -94.87    454.79 o 
   8   8   8     5432.86     4511.87    623.45 o 
  10   8   8      357.51      481.37    617.07 o 
  12   8   8     8708.46     9170.39    848.99 o 
  14   8   8     1930.17     2464.29    764.68 o 
  16   8   8     3240.54     3218.30    808.52 o 
 -15   9   8       35.93      -72.28    659.96 o 
 -13   9   8     2350.00     2463.51    677.30 o 
 -11   9   8      158.87      809.39    909.52 o 
  -9   9   8      336.10     -706.20    722.34 o 
  -7   9   8       24.58      -54.53    687.28 o 
  -5   9   8      749.76      554.27    510.15 o 
  -3   9   8     4337.24     4301.92    617.36 o 
  -1   9   8    14379.81    15478.12   1001.04 o 
   1   9   8     4235.48     5269.58    565.63 o 
   3   9   8     8042.73     8062.97    784.33 o 
   5   9   8     2917.51     3683.23    562.65 o 
   7   9   8     6721.11     6388.56    700.49 o 
   9   9   8      323.17      360.28    640.91 o 
  11   9   8       17.00     -142.08    676.86 o 
  13   9   8      165.08     -304.93    746.79 o 
 -14  10   8        4.56     -307.48   1065.28 o 
 -12  10   8     1041.95      937.93    967.51 o 
 -10  10   8     4268.94     4822.04    913.18 o 
  -8  10   8      802.14      174.59    712.65 o 
  -6  10   8      278.07     -413.87    771.22 o 
  -4  10   8     1102.71      964.71    757.36 o 
  -2  10   8     1898.96     1552.29    712.95 o 
   0  10   8       25.32      778.59    613.10 o 
   2  10   8     3769.22     4210.68    767.95 o 
   4  10   8      734.78      969.86    576.69 o 
   6  10   8      368.19      884.65    602.60 o 
   8  10   8       75.02        1.51    939.38 o 
  10  10   8      241.70      438.18    724.29 o 
  -9  11   8      735.13     1037.88    911.75 o 
  -7  11   8     2358.85     3552.73    891.64 o 
  -5  11   8       24.07      477.36    864.69 o 
  -3  11   8     3506.33     4580.04    860.13 o 
  -1  11   8       61.13     -694.79    976.07 o 
   1  11   8       85.78     -479.26    990.29 o 
   3  11   8      273.42     1021.82    625.43 o 
   5  11   8      765.94      827.52    724.26 o 
   7  11   8       22.43      458.41    863.99 o 
 -25   1   9      124.58      910.64    652.61 o 
 -23   1   9      104.30     -523.25    597.29 o 
 -21   1   9     1450.78     1236.32    513.71 o 
 -19   1   9      149.61      264.85    443.99 o 
 -17   1   9     1312.63     1871.32    562.55 o 
 -15   1   9     7919.65     7058.60    397.67 o 
 -13   1   9      128.94       76.19    253.08 o 
 -11   1   9      585.53      902.57    196.42 o 
  -9   1   9     3076.92     3626.80    204.14 o 
  -7   1   9      849.90      958.54    139.56 o 
  -5   1   9     1693.79     1924.55    146.56 o 
  -3   1   9     1550.48     1614.19    132.45 o 
  -1   1   9    17464.29    18418.72    509.61 o 
   1   1   9       47.01       14.39    122.71 o 
   3   1   9   121065.45   118000.98   2358.84 o 
   5   1   9    10738.59     9780.44    326.15 o 
   7   1   9    17712.36    16614.98    460.60 o 
   9   1   9    20299.04    20338.36    558.59 o 
  11   1   9     3543.16     3704.44    449.90 o 
  13   1   9    11879.81    10454.49    837.59 o 
  15   1   9     4575.16     4984.18    424.45 o 
  17   1   9      781.22      166.99    462.45 o 
  19   1   9     2487.46     2400.78    757.91 o 
  21   1   9      318.95      581.66    714.31 o 
 -24   2   9       58.30       21.17    672.17 o 
 -22   2   9      319.84      621.00    560.06 o 
 -20   2   9      176.93       27.02    611.59 o 
 -18   2   9     2097.06     2249.95    403.15 o 
 -16   2   9    11489.64    10338.79    495.11 o 
 -14   2   9    10730.53    12218.54    540.30 o 
 -12   2   9    29909.69    26819.70    707.15 o 
 -10   2   9    31662.62    31087.13    757.46 o 
  -8   2   9   109655.29   106045.32   2392.59 o 
  -6   2   9    44715.32    43454.80    950.62 o 
  -4   2   9     2403.21     2206.32    185.89 o 
  -2   2   9   118413.39   124856.22   2335.65 o 
   0   2   9     1677.58     2044.33    127.43 o 
   2   2   9    43546.51    43992.98   1112.34 o 
   4   2   9     3500.42     3622.77    191.63 o 
   6   2   9    24708.06    25056.32    673.04 o 
   8   2   9    41792.86    37784.05    802.01 o 
  10   2   9    14651.73    15615.33    456.66 o 
  12   2   9    52674.70    49278.47   1138.24 o 
  14   2   9     1164.55      744.39    461.58 o 
  16   2   9     1596.33     1307.64    492.79 o 
  18   2   9      210.24     -438.85    548.12 o 
  20   2   9       35.16     -359.59    939.38 o 
  22   2   9      389.45     -412.44    919.39 o 
 -23   3   9      409.88      210.01    625.88 o 
 -21   3   9      212.17     -433.14    654.86 o 
 -19   3   9      146.97     -833.61    640.16 o 
 -17   3   9      976.66     1025.83    392.40 o 
 -15   3   9        4.52      -49.63    610.56 o 
 -13   3   9     2845.46     3682.58    413.23 o 
 -11   3   9     4830.19     4795.93    411.64 o 
  -9   3   9    15299.74    15036.14    480.72 o 
  -7   3   9     5823.27     5902.22    310.86 o 
  -5   3   9    33901.65    33613.47    700.29 o 
  -3   3   9     7824.61     7944.71    262.49 o 
  -1   3   9    11009.75    11294.38    310.47 o 
   1   3   9     1419.46     1852.23    197.22 o 
   3   3   9       58.10       47.86    145.39 o 
   5   3   9      706.48      906.70    184.78 o 
   7   3   9    17752.26    17165.53    472.24 o 
   9   3   9     2937.05     2852.65    345.02 o 
  11   3   9     2781.94     2719.54    379.38 o 
  13   3   9     2275.65     3074.41    444.17 o 
  15   3   9       62.93      -81.74    446.48 o 
  17   3   9       24.64     -352.53    515.33 o 
  19   3   9      198.99      274.15    673.02 o 
  21   3   9      254.03     -513.86    863.99 o 
 -24   4   9        6.86     -699.99   1301.20 o 
 -22   4   9      873.62     -159.39   1474.01 o 
 -20   4   9       15.29     -158.40    453.22 o 
 -18   4   9     2067.13     1794.75    608.01 o 
 -16   4   9      523.20      148.72    418.61 o 
 -14   4   9      633.36      394.68    350.28 o 
 -12   4   9    13339.14    12494.27    517.08 o 
 -10   4   9     4061.28     4026.26    323.82 o 
  -8   4   9      112.91       31.68    246.80 o 
  -6   4   9     2411.62     1938.31    238.19 o 
  -4   4   9       20.44      139.58    158.23 o 
  -2   4   9     1760.94     1949.22    177.95 o 
   0   4   9     6247.79     5747.20    289.13 o 
   2   4   9     1726.75     1903.28    226.18 o 
   4   4   9    31773.52    30262.14    965.57 o 
   6   4   9    31365.37    30855.19    954.81 o 
   8   4   9     1708.50     1716.92    347.62 o 
  10   4   9    14376.59    13182.33    603.27 o 
  12   4   9    18360.82    18519.32    762.04 o 
  14   4   9     2253.17     3169.51    508.08 o 
  16   4   9     9397.69     9059.30    849.66 o 
  18   4   9      377.20     -148.78    693.10 o 
  20   4   9      135.29     -399.72    749.71 o 
 -23   5   9       45.38      467.08    902.76 o 
 -21   5   9     1524.07     1465.69    567.75 o 
 -19   5   9      645.52       39.19   1011.57 o 
 -17   5   9      956.01      302.47    429.49 o 
 -15   5   9       36.76     -240.56    402.90 o 
 -13   5   9       10.83     -117.34    345.48 o 
 -11   5   9     9410.99     8814.24    456.91 o 
  -9   5   9    14709.09    15917.11    547.87 o 
  -7   5   9      846.36      795.14    283.40 o 
  -5   5   9      713.88     1195.99    210.72 o 
  -3   5   9     2248.25     2563.54    220.92 o 
  -1   5   9    18111.26    18997.83    483.21 o 
   1   5   9    35904.66    31998.54    939.56 o 
   3   5   9    42065.75    40312.16   1008.90 o 
   5   5   9     7804.72     7754.63    413.75 o 
   7   5   9    39833.50    37703.56   1234.94 o 
   9   5   9     2123.68     2097.59    413.62 o 
  11   5   9      190.95      519.66    422.52 o 
  13   5   9      199.52     -216.15    460.77 o 
  15   5   9     2800.06     2455.43    544.68 o 
  17   5   9     3445.42     4280.70    931.94 o 
  19   5   9       27.58      -44.31    733.14 o 
 -22   6   9        5.71     -540.33    678.86 o 
 -20   6   9      573.26     -493.63   1266.45 o 
 -18   6   9      403.94      433.26    651.98 o 
 -16   6   9      641.92      425.82    622.20 o 
 -14   6   9     1536.38     1711.69    416.54 o 
 -12   6   9     3925.84     3659.85    408.08 o 
 -10   6   9     3490.62     3605.16    429.98 o 
  -8   6   9     2484.78     1714.55    348.68 o 
  -6   6   9     4885.21     5055.88    431.64 o 
  -4   6   9     2335.80     1812.74    311.94 o 
  -2   6   9     2800.55     2693.17    315.75 o 
   0   6   9    14714.18    14911.26    624.51 o 
   2   6   9     6046.42     5960.84    479.21 o 
   4   6   9      515.23      467.94    280.02 o 
   6   6   9      367.55     -270.31    421.68 o 
   8   6   9     2092.88     1541.07    465.03 o 
  10   6   9      729.11      553.40    459.48 o 
  12   6   9     5354.34     4761.25    559.46 o 
  14   6   9       85.29      371.28    595.69 o 
  16   6   9     5019.81     4178.02    732.84 o 
  18   6   9     3410.02     3419.53   1177.32 o 
 -19   7   9      977.52     1261.48    568.51 o 
 -17   7   9     1583.78     1974.15    558.37 o 
 -15   7   9     2511.31     1558.25    565.02 o 
 -13   7   9     5461.38     5193.06    513.48 o 
 -11   7   9     1034.03     1796.90    432.28 o 
  -9   7   9    31729.50    32313.65   1670.33 o 
  -7   7   9     1057.34     1343.16    339.79 o 
  -5   7   9    18103.25    18372.17    773.14 o 
  -3   7   9     6702.50     6589.75    434.97 o 
  -1   7   9      416.43      222.32    366.61 o 
   1   7   9     1623.11     1484.26    348.94 o 
   3   7   9    11829.25    11805.65    613.80 o 
   5   7   9       69.14      378.38    496.59 o 
   7   7   9    25393.77    23354.42    931.81 o 
   9   7   9     1896.51     1389.88    485.54 o 
  11   7   9     6928.33     7940.67    641.58 o 
  13   7   9        3.30     -503.11    643.17 o 
  15   7   9      215.00     -490.26    674.49 o 
  17   7   9        6.10     -183.71    769.71 o 
 -18   8   9      457.61       43.15    581.70 o 
 -16   8   9      243.94      200.08    545.63 o 
 -14   8   9       87.31      -88.28    579.86 o 
 -12   8   9      674.63      -24.15    543.85 o 
 -10   8   9      175.15     -258.42    425.69 o 
  -8   8   9      242.03      492.94    509.92 o 
  -6   8   9     3025.01     2308.20    512.10 o 
  -4   8   9       11.41     -421.11    439.74 o 
  -2   8   9      150.04      -13.52    379.83 o 
   0   8   9     1222.24     1387.84    433.15 o 
   2   8   9      457.26      -30.27    422.86 o 
   4   8   9       26.78     -562.37    515.80 o 
   6   8   9     1651.19      940.35    486.86 o 
   8   8   9     1051.74     1263.84    568.23 o 
  10   8   9        9.48      215.95    538.60 o 
  12   8   9        4.41       44.22    646.57 o 
  14   8   9     1314.99     1231.03    708.17 o 
  16   8   9     1364.23     1614.87    769.24 o 
 -15   9   9      386.56      298.57    828.83 o 
 -13   9   9      678.55      579.62    961.03 o 
 -11   9   9       10.65     -340.94    696.95 o 
  -9   9   9      203.76     -405.23    688.06 o 
  -7   9   9     3816.42     4753.78    756.45 o 
  -5   9   9       54.06      893.02    518.97 o 
  -3   9   9     9739.59     9871.63    685.06 o 
  -1   9   9      740.49     1408.23    597.33 o 
   1   9   9    13757.35    13980.69    908.73 o 
   3   9   9      532.17      705.98    504.29 o 
   5   9   9     4045.42     4948.17    737.83 o 
   7   9   9      418.01       17.74    716.59 o 
   9   9   9      158.01     -979.73    653.15 o 
  11   9   9     2317.79     2029.83    774.64 o 
  13   9   9      326.77      222.76    745.03 o 
 -12  10   9        4.75      206.35    772.66 o 
 -10  10   9      203.49     -410.34   1278.88 o 
  -8  10   9     2315.19     1058.57    743.09 o 
  -6  10   9      219.64     -701.91    736.90 o 
  -4  10   9       32.09       45.26    724.94 o 
  -2  10   9     1434.14     1575.21    579.18 o 
   0  10   9     1298.92     1448.18    665.80 o 
   2  10   9     6363.92     8340.10    885.46 o 
   4  10   9     4792.23     5492.04    823.20 o 
   6  10   9     4678.27     4362.16    679.61 o 
   8  10   9        7.58      340.47    806.63 o 
  10  10   9      918.62     1658.50    765.71 o 
  -9  11   9     1718.83     2111.80    933.30 o 
  -7  11   9       41.03     -229.72    824.07 o 
  -5  11   9     1527.49     1080.61    865.75 o 
  -3  11   9      359.80      741.55   1449.05 o 
  -1  11   9      406.35      710.39    988.09 o 
   1  11   9      345.61     1069.30    975.17 o 
   3  11   9      265.82      744.98    705.35 o 
   5  11   9      177.80      296.54    756.72 o 
   7  11   9     1333.07     1974.46    901.07 o 
 -24   0  10       81.72     -987.90    771.60 o 
 -22   0  10      535.30     1358.59    806.58 o 
 -20   0  10     2210.19     1998.09    676.58 o 
 -18   0  10     9645.49     9920.22   2488.36 o 
 -16   0  10     1936.02     2266.79    566.63 o 
 -14   0  10     1308.75     1331.74    346.57 o 
 -12   0  10    16773.50    16664.72    665.38 o 
 -10   0  10      113.85      311.05    331.31 o 
  -8   0  10    59779.25    61169.21   1703.97 o 
  -6   0  10   350858.78   338297.84   8737.89 o 
  -4   0  10    12656.86    12422.79    454.35 o 
  -2   0  10   770758.75   719125.00  18560.11 o 
   0   0  10   168742.94   174605.19   5521.20 o 
   2   0  10   310388.59   309638.06   7980.57 o 
   4   0  10    15558.68    15959.14    544.52 o 
   6   0  10   221756.16   240166.08   6235.50 o 
   8   0  10     1398.10     1561.97    295.23 o 
  10   0  10     8759.81     8904.82    502.57 o 
  12   0  10      979.34      914.13    417.40 o 
  14   0  10       81.18     -580.67    999.34 o 
  16   0  10     4172.75     3888.92    720.34 o 
  18   0  10     4514.45     3962.14    792.27 o 
  20   0  10      518.91      191.25    801.95 o 
  22   0  10      577.85      299.80   1439.05 o 
 -25   1  10       38.63      474.80    611.88 o 
 -23   1  10     1308.39      567.73    585.20 o 
 -21   1  10      170.30     -170.11    513.03 o 
 -19   1  10     5599.45     5018.54    511.59 o 
 -17   1  10     7477.83     7011.54    675.06 o 
 -15   1  10     1032.18      866.02    317.82 o 
 -13   1  10       33.97      183.54    266.74 o 
 -11   1  10      166.21       68.00    224.54 o 
  -9   1  10    12825.55    13162.19    398.78 o 
  -7   1  10      136.29       62.77    136.22 o 
  -5   1  10     9890.69     9555.03    284.73 o 
  -3   1  10    13082.34    13304.85    361.05 o 
  -1   1  10    10626.22    10432.18    472.10 o 
   1   1  10     3996.25     4102.35    237.34 o 
   3   1  10    73199.98    70191.88   1446.37 o 
   5   1  10     7000.03     6474.33    295.92 o 
   7   1  10    45363.92    41969.34    939.41 o 
   9   1  10     2997.22     3235.96    267.49 o 
  11   1  10     3447.99     3614.33    322.10 o 
  13   1  10     7411.09     8195.24    627.52 o 
  15   1  10        2.19      -56.42    356.99 o 
  17   1  10     3660.01     3393.82    626.51 o 
  19   1  10      852.46      667.56    660.43 o 
  21   1  10       49.15     -229.57    729.71 o 
 -24   2  10      320.27       80.05    623.10 o 
 -22   2  10       36.07      243.39    526.51 o 
 -20   2  10       11.34      138.79    477.82 o 
 -18   2  10      573.89       -0.14    364.65 o 
 -16   2  10     1332.24      865.42    354.55 o 
 -14   2  10     1592.64     1566.56    361.00 o 
 -12   2  10      236.84      212.96    254.07 o 
 -10   2  10      324.27      462.19    226.08 o 
  -8   2  10    23331.85    23215.64    594.00 o 
  -6   2  10    11080.04    10408.34    392.30 o 
  -4   2  10     3775.69     4278.52    341.35 o 
  -2   2  10     4789.93     4647.23    302.46 o 
   0   2  10     1410.07     1414.50    132.59 o 
   2   2  10     2224.16     2364.43    226.45 o 
   4   2  10      334.85      155.85    154.29 o 
   6   2  10     5790.04     6780.62    378.07 o 
   8   2  10     8830.10     9045.37    543.95 o 
  10   2  10    12361.43    12316.93    456.93 o 
  12   2  10      223.75      496.28    301.24 o 
  14   2  10     1524.24     1426.13    439.36 o 
  16   2  10     6321.08     6648.14    581.01 o 
  18   2  10     1750.13     2371.59    653.68 o 
  20   2  10      422.47       37.42    702.62 o 
  22   2  10       63.14     2048.10   1021.28 o 
 -23   3  10       36.84     -751.64    590.68 o 
 -21   3  10     1876.22     2341.53    579.00 o 
 -19   3  10      560.42       18.19    591.43 o 
 -17   3  10     3659.47     3321.12    531.98 o 
 -15   3  10      400.99      869.98    341.19 o 
 -13   3  10     1972.46     1867.32    326.60 o 
 -11   3  10     2158.90     2453.42    299.53 o 
  -9   3  10      193.81      148.23    282.72 o 
  -7   3  10      352.93      515.68    214.26 o 
  -5   3  10    28171.14    28987.93    631.41 o 
  -3   3  10    16677.83    16941.59    414.39 o 
  -1   3  10    60172.25    64517.25   1251.52 o 
   1   3  10     2063.24     2041.69    180.77 o 
   3   3  10    10764.95    11768.63    476.84 o 
   5   3  10     8443.13     7650.25    686.59 o 
   7   3  10    45915.01    42804.92   1751.79 o 
   9   3  10    10344.35    10824.87    525.77 o 
  11   3  10    30998.24    30245.86   1055.86 o 
  13   3  10    66930.55    68075.28   1794.35 o 
  15   3  10     2519.31     1770.23    491.56 o 
  17   3  10     3893.76     3941.72    609.39 o 
  19   3  10      654.01     -320.62    839.17 o 
  21   3  10      624.07     -181.40    927.64 o 
 -22   4  10      269.50     -559.70   1090.47 o 
 -20   4  10      107.66     -363.56    671.94 o 
 -18   4  10      782.81      513.07    419.11 o 
 -16   4  10      355.68      534.93    522.13 o 
 -14   4  10      235.21     -252.00    344.63 o 
 -12   4  10      921.17     1395.45    323.04 o 
 -10   4  10      613.16      455.01    277.89 o 
  -8   4  10     1400.38     1684.20    287.77 o 
  -6   4  10    44862.59    42817.37    895.22 o 
  -4   4  10     9569.02    10031.70    325.37 o 
  -2   4  10   213566.11   219255.45   4055.60 o 
   0   4  10   114250.99   117689.80   2570.85 o 
   2   4  10    90616.80    92015.31   2805.26 o 
   4   4  10    33609.06    33149.01    840.68 o 
   6   4  10     8770.49     8454.17    499.16 o 
   8   4  10     3025.71     2744.75    377.38 o 
  10   4  10       50.41      191.40    371.60 o 
  12   4  10      161.42      320.59    439.53 o 
  14   4  10      684.62      546.57    483.68 o 
  16   4  10      200.16      786.38    537.73 o 
  18   4  10        5.63     -426.55    649.17 o 
  20   4  10      459.50       -8.54    921.74 o 
 -23   5  10       38.53      765.32    935.56 o 
 -21   5  10      236.47       41.27    631.78 o 
 -19   5  10     4326.31     3676.44    831.57 o 
 -17   5  10      225.10      373.33    440.86 o 
 -15   5  10     4160.00     4049.05    449.13 o 
 -13   5  10      195.72      259.87    359.66 o 
 -11   5  10     9592.90     9173.79    462.39 o 
  -9   5  10    10717.47    10748.66    496.24 o 
  -7   5  10     1107.59     1323.43    275.17 o 
  -5   5  10    77323.12    74675.42   1480.95 o 
  -3   5  10    18383.33    17817.08    478.25 o 
  -1   5  10    32033.08    28922.27    721.22 o 
   1   5  10    23976.63    23475.13    765.17 o 
   3   5  10    26427.30    25143.66    712.50 o 
   5   5  10     3589.36     2977.99    382.15 o 
   7   5  10      521.40      384.39    419.15 o 
   9   5  10     3724.38     3407.36    439.47 o 
  11   5  10     1133.40      334.32    429.14 o 
  13   5  10     6853.67     6397.79    592.42 o 
  15   5  10       10.10      194.62    537.81 o 
  17   5  10        0.01     -371.99    692.65 o 
  19   5  10       14.58     -777.50    755.30 o 
 -22   6  10      125.98     -104.49    640.61 o 
 -20   6  10      503.48     -842.16    906.63 o 
 -18   6  10       23.53     -995.60    699.17 o 
 -16   6  10        4.43       56.04    443.10 o 
 -14   6  10     1292.65     1871.67    442.34 o 
 -12   6  10     2572.19     2442.93    411.39 o 
 -10   6  10      119.18     -139.97    409.65 o 
  -8   6  10    10862.66    10773.92    955.47 o 
  -6   6  10     2627.68     2415.67    307.67 o 
  -4   6  10     1048.01      689.00    232.43 o 
  -2   6  10      426.42       92.04    280.96 o 
   0   6  10      264.46       12.43    329.72 o 
   2   6  10     5251.38     5088.20    370.15 o 
   4   6  10      311.05     -134.51    349.10 o 
   6   6  10     9457.36     9100.07    653.63 o 
   8   6  10     6320.64     6779.91    604.76 o 
  10   6  10     1210.94     1820.32    471.93 o 
  12   6  10      101.37      155.87    488.65 o 
  14   6  10     2842.49     2909.49    692.75 o 
  16   6  10     2321.95     1509.04    732.17 o 
  18   6  10      585.44      468.36   1203.96 o 
 -19   7  10      545.42      267.52    649.09 o 
 -17   7  10      470.18      450.93    519.46 o 
 -15   7  10     1679.52     1052.22    439.93 o 
 -13   7  10      206.15      165.98    426.96 o 
 -11   7  10     3291.71     4962.76    521.01 o 
  -9   7  10       22.53      241.43    352.61 o 
  -7   7  10      389.31     1017.79    343.21 o 
  -5   7  10     2632.12     2643.15    440.62 o 
  -3   7  10      935.96     1292.49    351.91 o 
  -1   7  10     5915.07     5177.41    416.48 o 
   1   7  10      313.19      829.95    391.51 o 
   3   7  10     3028.41     2206.53    430.06 o 
   5   7  10     7945.05     7785.39    554.65 o 
   7   7  10      287.06      816.80    469.65 o 
   9   7  10     7824.16     8911.00   1076.05 o 
  11   7  10     4883.18     6268.00    627.62 o 
  13   7  10      907.05     1623.79    673.05 o 
  15   7  10     2385.57     1298.14    728.98 o 
  17   7  10      496.34      123.29    781.46 o 
 -18   8  10        2.92     -374.81    549.56 o 
 -16   8  10      294.92       -3.45    516.60 o 
 -14   8  10      573.45      320.90    528.40 o 
 -12   8  10      809.29      906.28    491.04 o 
 -10   8  10      216.72      -50.80    538.81 o 
  -8   8  10     8877.71     8887.74    662.32 o 
  -6   8  10      318.16     -484.16    584.33 o 
  -4   8  10        6.68     -428.94    447.31 o 
  -2   8  10     1986.73     1086.67    456.01 o 
   0   8  10     6183.03     7082.57    561.03 o 
   2   8  10     1327.26     1184.85    456.78 o 
   4   8  10     6149.25     7250.75    597.02 o 
   6   8  10     7838.88     8652.73    777.88 o 
   8   8  10      519.94      534.70    594.17 o 
  10   8  10    15364.61    14158.15    812.55 o 
  12   8  10       18.22      482.91    711.52 o 
  14   8  10     5331.05     5559.06    891.01 o 
  16   8  10      935.89      884.89    842.41 o 
 -15   9  10      894.93      662.27   1027.62 o 
 -13   9  10      370.15     1545.74   1179.22 o 
 -11   9  10      613.43      335.78    725.04 o 
  -9   9  10      450.88      741.95    713.55 o 
  -7   9  10     1950.84     1879.93    553.70 o 
  -5   9  10     9904.30    10496.48    713.14 o 
  -3   9  10      313.83      792.64    520.51 o 
  -1   9  10    15012.20    16666.80   1065.20 o 
   1   9  10     3125.41     3626.99    561.66 o 
   3   9  10    11776.36    13067.25    735.52 o 
   5   9  10     1682.30     2298.28    688.94 o 
   7   9  10       36.88      368.69    620.04 o 
   9   9  10      942.65      272.52    691.76 o 
  11   9  10      202.18     -283.04    682.57 o 
  13   9  10        0.63     -927.06    799.56 o 
 -12  10  10      429.81      741.21    803.52 o 
 -10  10  10       11.05    -1120.83    840.15 o 
  -8  10  10      831.04     1013.26    863.53 o 
  -6  10  10       60.68      455.12    786.27 o 
  -4  10  10      150.81      565.26    726.23 o 
  -2  10  10       23.84      285.32    653.01 o 
   0  10  10      495.71      233.55    645.67 o 
   2  10  10      907.31     1130.58    578.73 o 
   4  10  10     2432.22     2827.30    767.64 o 
   6  10  10     2114.91     1474.37    623.18 o 
   8  10  10       45.96      -91.32    909.40 o 
  10  10  10      129.38     1516.24    808.18 o 
  -9  11  10     1139.58     2118.79    856.12 o 
  -7  11  10      968.59     2368.84    892.66 o 
  -5  11  10       70.66      291.86   1102.09 o 
  -3  11  10      178.50      392.56   1002.24 o 
  -1  11  10       19.87       80.37   1199.21 o 
   1  11  10       12.60     -656.75    995.99 o 
   3  11  10     2621.60      910.07   1031.99 o 
   5  11  10      953.48     1391.23    682.67 o 
 -25   1  11       44.48      371.15    615.08 o 
 -23   1  11      256.22      911.49    558.98 o 
 -21   1  11       76.22     -736.00    490.67 o 
 -19   1  11      643.16      814.70    435.30 o 
 -17   1  11     1448.35     1403.37    418.30 o 
 -15   1  11     2395.99     1457.56    318.05 o 
 -13   1  11     1504.17     1301.15    288.05 o 
 -11   1  11        0.02      355.88    208.73 o 
  -9   1  11       17.81       11.25    156.11 o 
  -7   1  11    12901.59    13182.48    358.83 o 
  -5   1  11     4009.35     4298.65    201.29 o 
  -3   1  11    53066.14    53144.15   1176.33 o 
  -1   1  11    27717.17    28663.79    604.45 o 
   1   1  11    38571.05    36841.57    810.82 o 
   3   1  11       80.67      -35.80    158.97 o 
   5   1  11     7031.36     6603.92    402.68 o 
   7   1  11     3149.80     2657.95    239.86 o 
   9   1  11      747.04      670.05    245.25 o 
  11   1  11    22270.69    21330.72    627.28 o 
  13   1  11     6531.81     6755.53    426.51 o 
  15   1  11     9168.73     9524.24    682.40 o 
  17   1  11    10858.49    12543.78    833.16 o 
  19   1  11      313.75      306.18    684.70 o 
  21   1  11     2663.90     2560.29    785.12 o 
 -24   2  11      370.39       56.03    603.55 o 
 -22   2  11      876.13     1086.04    560.79 o 
 -20   2  11     1071.85      248.67    458.42 o 
 -18   2  11     2347.93     2598.24    596.57 o 
 -16   2  11      210.14      135.54    329.56 o 
 -14   2  11    15613.77    15624.46    621.07 o 
 -12   2  11     4668.97     5316.65    341.12 o 
 -10   2  11    38184.53    36448.45    952.01 o 
  -8   2  11     1695.43     1780.68    232.86 o 
  -6   2  11    17529.90    18161.72    444.42 o 
  -4   2  11    21574.04    21665.08    756.78 o 
  -2   2  11     9708.39    10658.68    306.45 o 
   0   2  11     5355.87     5574.98    212.16 o 
   2   2  11   205348.63   206912.63   4105.23 o 
   4   2  11      674.70      343.33    224.69 o 
   6   2  11   132576.59   132012.53   2901.62 o 
   8   2  11    12304.21    12563.65    432.26 o 
  10   2  11     6199.31     6780.50    484.18 o 
  12   2  11     5272.05     5366.81    479.40 o 
  14   2  11      521.66      333.71    428.85 o 
  16   2  11     2135.88     1895.40    611.35 o 
  18   2  11      230.66      200.73    658.25 o 
  20   2  11      374.18      -32.00    730.01 o 
 -23   3  11        0.48      138.80    597.02 o 
 -21   3  11     2140.85     1863.37    574.69 o 
 -19   3  11       65.12     -210.33    454.65 o 
 -17   3  11     2367.56     2162.14    500.60 o 
 -15   3  11    10024.48     9716.42    701.82 o 
 -13   3  11       85.27       27.02    301.69 o 
 -11   3  11    23459.95    22896.45   1359.20 o 
  -9   3  11     6394.71     6835.51    333.82 o 
  -7   3  11    23368.71    23189.03    604.99 o 
  -5   3  11    12684.55    12925.55    362.68 o 
  -3   3  11    29996.55    31563.49    675.51 o 
  -1   3  11     2972.19     3094.72    177.48 o 
   1   3  11    10624.55    10323.91    440.78 o 
   3   3  11     9681.62     8397.26    429.84 o 
   5   3  11    31446.95    29424.91    698.96 o 
   7   3  11    10589.89    11202.75    769.36 o 
   9   3  11    12964.99    13214.68    585.78 o 
  11   3  11    14862.85    15296.05    670.32 o 
  13   3  11      159.10      512.69    443.28 o 
  15   3  11     1040.57     1358.58    542.20 o 
  17   3  11       40.70      397.70    619.06 o 
  19   3  11      246.50      626.65    836.55 o 
  21   3  11     1281.69      743.36    925.94 o 
 -22   4  11       20.71     -267.16    879.88 o 
 -20   4  11       17.50     -443.28    494.03 o 
 -18   4  11      699.53      563.80    621.17 o 
 -16   4  11       25.54     -117.90    404.42 o 
 -14   4  11     1691.11     1322.45    407.40 o 
 -12   4  11        2.81      -92.76    310.63 o 
 -10   4  11     4111.84     4323.47    374.88 o 
  -8   4  11      883.15      786.00    249.36 o 
  -6   4  11    10050.49    10776.14    353.01 o 
  -4   4  11    51533.13    54265.30   1095.50 o 
  -2   4  11    72046.19    74027.52   1443.27 o 
   0   4  11     3303.45     3904.23    268.63 o 
   2   4  11    13209.18    13152.52    455.79 o 
   4   4  11      202.05      279.24    281.12 o 
   6   4  11      621.13      789.30    334.22 o 
   8   4  11      203.91      155.60    338.75 o 
  10   4  11      590.11      638.81    393.13 o 
  12   4  11     3564.70     3187.27    496.89 o 
  14   4  11     8215.35    10762.29    764.49 o 
  16   4  11     1909.44     2598.37    752.97 o 
  18   4  11     4436.12     4339.98    775.60 o 
  20   4  11     2975.38     2923.25    993.93 o 
 -23   5  11      549.38     -274.20   1740.83 o 
 -21   5  11      980.74     -287.58    898.19 o 
 -19   5  11      613.42     -124.99    677.08 o 
 -17   5  11     1600.13      342.11    493.44 o 
 -15   5  11      121.55     -487.12    422.47 o 
 -13   5  11     2452.78     2876.65    447.56 o 
 -11   5  11       24.42      311.55    365.40 o 
  -9   5  11    13032.23    13566.32    512.51 o 
  -7   5  11     9032.93     8808.64    436.05 o 
  -5   5  11      194.54      -15.57    201.81 o 
  -3   5  11    11223.87    11430.17    642.07 o 
  -1   5  11      379.13      240.82    240.70 o 
   1   5  11    39820.23    36117.18    934.00 o 
   3   5  11     2576.31     2706.43    351.62 o 
   5   5  11    21661.86    21129.35    757.84 o 
   7   5  11      299.80      368.85    436.31 o 
   9   5  11     1492.15     1359.44    421.85 o 
  11   5  11      103.66      -21.38    438.42 o 
  13   5  11      833.42      935.41    513.54 o 
  15   5  11     3003.65     2357.89    574.09 o 
  17   5  11     1653.73     1712.39    709.81 o 
  19   5  11      761.31     -150.21    782.44 o 
 -20   6  11      214.09     -192.69   1157.64 o 
 -18   6  11      873.43      184.94    587.11 o 
 -16   6  11     1394.03     1302.08    487.33 o 
 -14   6  11       17.89      -92.43    438.96 o 
 -12   6  11       55.47      642.70    416.06 o 
 -10   6  11      302.47      405.40    341.23 o 
  -8   6  11      279.35     -190.91    294.84 o 
  -6   6  11      219.05      -68.81    277.78 o 
  -4   6  11     1337.54     1816.82    388.48 o 
  -2   6  11        7.53     -264.11    278.20 o 
   0   6  11      285.61      282.13    291.89 o 
   2   6  11     1157.23     1222.43    363.90 o 
   4   6  11     7313.93     7031.77    504.29 o 
   6   6  11     4371.17     5139.03    596.08 o 
   8   6  11     3638.74     3664.22    562.25 o 
  10   6  11    21473.35    20932.21    859.54 o 
  12   6  11     1251.15      911.06    526.51 o 
  14   6  11     5961.20     6774.91    673.00 o 
  16   6  11       23.65     -535.21    670.43 o 
  18   6  11      344.04     -163.75    773.37 o 
 -19   7  11       47.21      -24.97    649.49 o 
 -17   7  11     1106.94     1983.96    586.10 o 
 -15   7  11     1518.37     2259.32    549.13 o 
 -13   7  11     4086.62     3247.96    533.20 o 
 -11   7  11    22864.92    23712.04   1120.03 o 
  -9   7  11      122.71      -15.74    345.60 o 
  -7   7  11    16109.35    15409.34   1104.90 o 
  -5   7  11     3717.81     3983.90    500.10 o 
  -3   7  11     1504.14      767.18    416.64 o 
  -1   7  11    10151.65     8922.55    490.61 o 
   1   7  11    14710.33    15762.82    710.83 o 
   3   7  11    19708.05    19909.39    811.60 o 
   5   7  11    32274.75    33387.08   1090.81 o 
   7   7  11     3231.14     3169.23    521.12 o 
   9   7  11     1645.89     1600.05    519.97 o 
  11   7  11       73.96     -534.66    527.71 o 
  13   7  11       35.84      430.25    687.28 o 
  15   7  11       94.82       38.16    791.01 o 
  17   7  11        5.83     -441.69    765.55 o 
 -18   8  11      133.44     -497.04    697.85 o 
 -16   8  11      559.88      344.09    661.34 o 
 -14   8  11       38.36     -762.28    602.24 o 
 -12   8  11      541.25       15.62    457.22 o 
 -10   8  11     6810.18     6795.70    666.23 o 
  -8   8  11     3147.51     3898.82    573.53 o 
  -6   8  11       16.74     -455.10    463.15 o 
  -4   8  11      166.99     -313.40    457.21 o 
  -2   8  11    13428.39    13547.76    700.00 o 
   0   8  11     4188.53     4399.46    512.64 o 
   2   8  11       49.98       76.29    465.09 o 
   4   8  11      261.39     -111.70    483.88 o 
   6   8  11      138.39      490.79    601.36 o 
   8   8  11       14.35     -107.84    581.82 o 
  10   8  11     2847.49     3170.20    595.90 o 
  12   8  11        8.14       94.22    696.13 o 
  14   8  11      334.58      252.41    712.00 o 
 -15   9  11      249.08      589.61   1059.96 o 
 -13   9  11      737.46     1009.57    798.78 o 
 -11   9  11      102.72      208.46    744.70 o 
  -9   9  11      379.75      812.50    720.61 o 
  -7   9  11     1497.79     2480.38    576.06 o 
  -5   9  11     6599.03     6300.85    649.90 o 
  -3   9  11     1915.28     2466.82    552.36 o 
  -1   9  11     2575.70     2890.46    661.54 o 
   1   9  11     2322.49     2671.00    547.24 o 
   3   9  11      150.68      -20.50    516.81 o 
   5   9  11     3639.09     3387.75    743.65 o 
   7   9  11     3068.11     2660.03    620.38 o 
   9   9  11     1459.32     1584.98    642.17 o 
  11   9  11     2606.64     2511.72    800.52 o 
  13   9  11      219.40      659.39    748.41 o 
 -12  10  11      497.09     -172.97    826.78 o 
 -10  10  11      130.28      725.33    842.23 o 
  -8  10  11      156.64     -595.71    741.44 o 
  -6  10  11        6.68       68.20    787.04 o 
  -4  10  11      583.81     1481.23    669.10 o 
  -2  10  11     1133.31      112.50    664.37 o 
   0  10  11     3250.99     3209.00    732.76 o 
   2  10  11     9072.43     9044.31    873.46 o 
   4  10  11     1321.85      637.14    758.12 o 
   6  10  11      258.50      751.88    620.07 o 
   8  10  11      625.48      -42.29    835.50 o 
  10  10  11     1619.49     1371.43    829.71 o 
  -7  11  11       19.76      311.65    864.55 o 
  -5  11  11      100.53      224.60   1102.09 o 
  -3  11  11       66.64     -607.84    989.35 o 
  -1  11  11      576.61     1032.65   1052.91 o 
   1  11  11      285.00      -42.27    721.25 o 
   3  11  11     1146.90     2115.61   1269.16 o 
   5  11  11      909.41     1279.09    690.92 o 
 -24   0  12       73.45      195.43    857.20 o 
 -22   0  12      184.57      231.96    735.74 o 
 -20   0  12     8673.70     7091.28    806.03 o 
 -18   0  12     2773.77     2250.01    659.57 o 
 -16   0  12      826.41     1582.04    531.88 o 
 -14   0  12    21553.20    18607.75   1139.25 o 
 -12   0  12     1838.04     2287.18    327.10 o 
 -10   0  12   305907.53   298923.50   7817.67 o 
  -8   0  12    45671.17    46767.07   1348.07 o 
  -6   0  12    86784.43    84434.80   2286.69 o 
  -4   0  12    31201.71    29829.30    887.91 o 
  -2   0  12    78887.77    80178.86   2188.62 o 
   0   0  12     3065.96     3194.72    286.62 o 
   2   0  12    34396.81    34330.00   1011.06 o 
   4   0  12     3041.28     3194.71    389.74 o 
   6   0  12      832.78      312.68    280.00 o 
   8   0  12    10532.46    10275.29    611.94 o 
  10   0  12    27319.11    26553.29    947.78 o 
  12   0  12    18239.82    19829.16    988.45 o 
  14   0  12      322.01      357.86    819.46 o 
  16   0  12       15.84     -204.71    639.65 o 
  18   0  12      139.41     -296.95    719.53 o 
  20   0  12     1183.35     -159.89   1379.09 o 
 -25   1  12      217.91     -189.80    773.14 o 
 -23   1  12      221.30      363.05    541.90 o 
 -21   1  12       50.46      154.33    513.53 o 
 -19   1  12     2087.31     2321.25    477.44 o 
 -17   1  12     4435.63     4495.69    455.57 o 
 -15   1  12     1450.50     1270.18    317.00 o 
 -13   1  12      413.00      116.67    456.19 o 
 -11   1  12    10128.99    10814.11    407.40 o 
  -9   1  12    34841.10    33981.89    724.63 o 
  -7   1  12     9839.81     9753.90    316.75 o 
  -5   1  12      936.47      877.67    190.69 o 
  -3   1  12     5072.84     5232.71    355.47 o 
  -1   1  12     1691.78     1839.35    159.21 o 
   1   1  12    80978.41    80721.15   1663.89 o 
   3   1  12     1537.46     1703.34    198.94 o 
   5   1  12    15250.91    13832.00    725.22 o 
   7   1  12      167.76      -42.52    277.56 o 
   9   1  12    13299.50    12697.06    463.08 o 
  11   1  12      810.80     1085.76    301.24 o 
  13   1  12      203.57       36.07    374.60 o 
  15   1  12     1309.56     2535.92    664.81 o 
  17   1  12        9.87     -517.07    585.01 o 
  19   1  12     3060.80     1929.66    726.49 o 
  21   1  12      754.14     1172.58    782.27 o 
 -24   2  12        4.44     -273.64    618.01 o 
 -22   2  12      389.14      134.27    544.28 o 
 -20   2  12       46.71     -117.71    804.87 o 
 -18   2  12      109.96       29.03    455.35 o 
 -16   2  12     2944.33     2696.49    377.56 o 
 -14   2  12     2185.54     2348.61    339.68 o 
 -12   2  12      303.55       67.30    290.15 o 
 -10   2  12      839.11      715.41    404.15 o 
  -8   2  12      616.92      437.28    228.09 o 
  -6   2  12    13374.62    13513.35    627.18 o 
  -4   2  12       26.37       64.25    151.70 o 
  -2   2  12     3677.41     4377.11    236.87 o 
   0   2  12     8570.97     8989.61    282.33 o 
   2   2  12    31108.97    32436.38    749.71 o 
   4   2  12    18050.13    17934.49    614.80 o 
   6   2  12    19214.25    18860.31    571.21 o 
   8   2  12     5200.25     5703.19    317.87 o 
  10   2  12      914.82     1154.88    357.51 o 
  12   2  12       87.84      -34.34    549.75 o 
  14   2  12      545.58       17.80    453.93 o 
  16   2  12      299.44     -159.35    580.53 o 
  18   2  12     2238.41     2059.62    688.17 o 
  20   2  12      130.51     -514.51    936.27 o 
 -23   3  12       63.72        6.75    576.51 o 
 -21   3  12      401.14      482.08    554.51 o 
 -19   3  12     2220.08     1729.56    582.54 o 
 -17   3  12      545.64       46.67    374.67 o 
 -15   3  12      335.91      356.95    341.47 o 
 -13   3  12     1602.19     1119.60    490.42 o 
 -11   3  12     1663.01     2213.05    327.34 o 
  -9   3  12      319.41      186.39    243.98 o 
  -7   3  12    10081.32    10930.83    396.25 o 
  -5   3  12     1480.98     1642.68    229.98 o 
  -3   3  12     4991.30     5488.61    245.81 o 
  -1   3  12      923.60      997.16    155.95 o 
   1   3  12    55520.93    58583.36   1160.62 o 
   3   3  12      749.39      810.73    263.46 o 
   5   3  12   127636.70   123187.08   2974.41 o 
   7   3  12      403.96      349.93    445.02 o 
   9   3  12    74895.31    71174.78   1838.71 o 
  11   3  12     3600.51     4138.38    463.94 o 
  13   3  12      385.70     1207.21    471.11 o 
  15   3  12      565.90      673.01    517.46 o 
  17   3  12     2160.97     2196.05    678.05 o 
  19   3  12     2489.46     1823.09    756.45 o 
  21   3  12      689.27     -529.58   1009.34 o 
 -22   4  12      137.15    -1185.35   1018.35 o 
 -20   4  12     1695.40      782.88    494.35 o 
 -18   4  12      694.45     -199.32    703.37 o 
 -16   4  12     3304.77     3259.08    463.57 o 
 -14   4  12    13667.22    15173.04    723.27 o 
 -12   4  12       62.74      209.17    346.27 o 
 -10   4  12    18997.44    17646.88    576.21 o 
  -8   4  12     9580.83     9548.46    409.74 o 
  -6   4  12    56029.65    53500.07   1193.89 o 
  -4   4  12      123.24      382.57    192.18 o 
  -2   4  12    60366.65    61057.20   1221.38 o 
   0   4  12    18453.46    19273.19    469.77 o 
   2   4  12    19146.39    18347.50    558.90 o 
   4   4  12       67.63        1.21    284.30 o 
   6   4  12     4427.97     5062.46    423.00 o 
   8   4  12      220.07     -322.86    566.04 o 
  10   4  12     9433.44     8794.45    548.57 o 
  12   4  12     2104.86     2259.83    485.79 o 
  14   4  12     6915.85     7556.52    779.34 o 
  16   4  12     4236.36     4082.18    627.35 o 
  18   4  12       48.21    -1042.17    815.46 o 
  20   4  12      133.98    -1033.15    933.40 o 
 -21   5  12       25.82    -1380.77    920.52 o 
 -19   5  12       51.92     -190.94    618.49 o 
 -17   5  12       34.96     -107.49    652.33 o 
 -15   5  12      283.64       83.96    401.33 o 
 -13   5  12     2681.47     3819.54    597.76 o 
 -11   5  12    13848.46    13799.08    920.58 o 
  -9   5  12     1009.90      920.01    316.75 o 
  -7   5  12    50760.85    52358.92   1309.86 o 
  -5   5  12     2488.08     2794.87    272.39 o 
  -3   5  12    18259.49    17623.58    487.56 o 
  -1   5  12      931.49      808.33    259.77 o 
   1   5  12    25277.13    24859.53    712.26 o 
   3   5  12      220.60      537.33    346.35 o 
   5   5  12     5325.72     5809.73    457.08 o 
   7   5  12      185.97     -281.18    431.88 o 
   9   5  12      281.69      223.92    428.18 o 
  11   5  12     1837.38     1826.06    507.20 o 
  13   5  12     6416.92     6973.36    636.48 o 
  15   5  12      803.28      673.49    570.63 o 
  17   5  12        2.17     -223.43    733.20 o 
  19   5  12      935.21      503.20   1039.32 o 
 -20   6  12        4.05     -786.33    849.49 o 
 -18   6  12      447.76      539.75    468.68 o 
 -16   6  12      504.05      330.89    426.51 o 
 -14   6  12      390.20      373.61    479.96 o 
 -12   6  12      765.34     1267.52    415.25 o 
 -10   6  12     4693.03     4092.48    401.36 o 
  -8   6  12      124.67      -49.73    316.08 o 
  -6   6  12     4724.98     4941.09    363.97 o 
  -4   6  12        9.86     -346.75    362.50 o 
  -2   6  12      687.69      429.70    289.73 o 
   0   6  12        5.26     -167.80    277.40 o 
   2   6  12    13682.46    13480.53    630.19 o 
   4   6  12     4422.74     3911.98    457.09 o 
   6   6  12     4275.37     4550.36    503.24 o 
   8   6  12     7257.03     7321.30    755.19 o 
  10   6  12     2043.58     1897.09    517.29 o 
  12   6  12     1214.91      228.60    511.36 o 
  14   6  12       30.40      206.55    590.24 o 
  16   6  12       70.68      105.85    762.58 o 
  18   6  12     1991.64     1940.02    844.78 o 
 -19   7  12       17.63      155.32    614.25 o 
 -17   7  12      686.69     1201.26    672.96 o 
 -15   7  12       21.52      496.09    515.65 o 
 -13   7  12      621.13     1185.69    457.87 o 
 -11   7  12       12.92      609.12    416.71 o 
  -9   7  12     1750.21     2054.63    391.90 o 
  -7   7  12     2254.60     3285.04    497.33 o 
  -5   7  12     1788.57     1115.80    507.73 o 
  -3   7  12      537.61      427.43    403.88 o 
  -1   7  12     8683.25     8421.04    481.79 o 
   1   7  12      792.00      955.22    429.17 o 
   3   7  12     8045.36     8214.03    579.92 o 
   5   7  12    20443.29    19319.60    833.00 o 
   7   7  12      104.31     -140.38    555.73 o 
   9   7  12     3651.08     3643.37    639.77 o 
  11   7  12     1316.65      283.28    559.14 o 
  13   7  12     7593.11     8918.76    741.17 o 
  15   7  12       66.85      -26.40    750.79 o 
 -18   8  12      253.29     -728.72    765.58 o 
 -16   8  12      626.91     -165.77    693.51 o 
 -14   8  12      226.93     -208.89    513.53 o 
 -12   8  12        1.72      209.79    680.83 o 
 -10   8  12     3600.38     2610.74    615.77 o 
  -8   8  12       24.57     -752.53    518.36 o 
  -6   8  12        7.64     -678.19    452.12 o 
  -4   8  12      386.33      520.54    465.99 o 
  -2   8  12     7982.03     8596.38    733.14 o 
   0   8  12      582.55      838.76    467.83 o 
   2   8  12     4490.51     5527.69    605.82 o 
   4   8  12     2947.53     2721.00    533.68 o 
   6   8  12    13470.73    15235.48    971.03 o 
   8   8  12     8015.84     8542.34   1391.61 o 
  10   8  12     1438.56     1960.69    619.60 o 
  12   8  12     4914.06     5988.77    876.15 o 
  14   8  12     3807.66     4049.93    828.98 o 
 -15   9  12      119.12      153.53    836.88 o 
 -13   9  12      569.39     1275.22    791.79 o 
 -11   9  12     2743.17     2707.63    794.79 o 
  -9   9  12     2729.91     2524.24    651.25 o 
  -7   9  12     5309.10     6448.59    657.04 o 
  -5   9  12     3926.55     3935.50    862.57 o 
  -3   9  12    10343.16    10533.71    854.27 o 
  -1   9  12       32.66      607.12    614.42 o 
   1   9  12     3311.78     4827.14    605.91 o 
   3   9  12      224.83      446.71    519.80 o 
   5   9  12      131.37      495.25    672.10 o 
   7   9  12      338.25      -42.95    819.30 o 
   9   9  12     4033.79     2851.61    659.39 o 
  11   9  12      658.29     1075.93    797.20 o 
 -12  10  12      396.14     -494.30    838.15 o 
 -10  10  12      202.21      295.16    832.12 o 
  -8  10  12      403.97       -5.08    728.94 o 
  -6  10  12      106.00     -259.21    788.20 o 
  -4  10  12     4307.08     5851.81    787.49 o 
  -2  10  12     1815.71     2019.99    691.02 o 
   0  10  12     2113.26     2563.63    719.10 o 
   2  10  12      464.01       69.12    686.43 o 
   4  10  12      593.59      897.02    772.66 o 
   6  10  12       32.76      480.16    655.42 o 
   8  10  12      565.86      748.08    930.23 o 
  -7  11  12      153.36      400.82   1168.94 o 
  -5  11  12      118.71     -103.83   1087.95 o 
  -3  11  12       41.88      973.27   1058.56 o 
  -1  11  12     1801.70     2521.71    774.02 o 
   1  11  12       97.07      704.45    773.75 o 
   3  11  12     1625.26     1978.95   1121.12 o 
 -25   1  13       61.47      498.22    631.99 o 
 -23   1  13        3.51     -410.60    512.78 o 
 -21   1  13     1172.64      859.78    516.78 o 
 -19   1  13       44.83      -63.59    440.07 o 
 -17   1  13       19.45       19.38    415.78 o 
 -15   1  13      870.94     1276.32    373.99 o 
 -13   1  13     1799.83     1662.68    299.56 o 
 -11   1  13      166.12     -187.43    241.05 o 
  -9   1  13     8293.40     8458.81    427.55 o 
  -7   1  13      133.80       66.78    172.08 o 
  -5   1  13       18.64     -178.50    156.25 o 
  -3   1  13    27588.60    26785.18    593.97 o 
  -1   1  13     5299.78     5160.16    222.69 o 
   1   1  13       46.59      197.53    181.70 o 
   3   1  13     8991.72     9200.03    350.53 o 
   5   1  13     7612.26     7310.97    526.63 o 
   7   1  13      700.51      863.47    266.05 o 
   9   1  13    40951.34    37175.95    898.41 o 
  11   1  13     4762.02     5261.56    514.95 o 
  13   1  13    21509.49    21121.21   1280.87 o 
  15   1  13     7309.69     8576.95   1968.70 o 
  17   1  13     1186.18     1843.45    661.51 o 
  19   1  13     1530.19     1265.69    735.25 o 
  21   1  13       95.74     -409.12   1038.69 o 
 -24   2  13      200.83      230.38    598.20 o 
 -22   2  13      253.69      -49.24    565.43 o 
 -20   2  13      293.92      985.06    483.69 o 
 -18   2  13      488.53      666.58    437.35 o 
 -16   2  13     5677.82     6138.43    534.41 o 
 -14   2  13      877.41      571.54    340.91 o 
 -12   2  13     5306.55     5584.43    352.72 o 
 -10   2  13    14954.66    14832.64    487.81 o 
  -8   2  13    12451.21    12102.85    566.22 o 
  -6   2  13    34179.18    34342.09    738.63 o 
  -4   2  13    76050.48    76289.25   1483.68 o 
  -2   2  13    69850.46    71420.14   1394.23 o 
   0   2  13   154622.83   156768.17   2926.45 o 
   2   2  13    32053.20    32659.60    765.89 o 
   4   2  13    50699.01    54435.04   1407.45 o 
   6   2  13    99553.46    97303.71   2189.98 o 
   8   2  13     4168.39     4376.65    307.30 o 
  10   2  13     3730.22     4609.02    459.28 o 
  12   2  13       64.01      225.78    410.19 o 
  14   2  13       47.85       94.68    544.14 o 
  16   2  13      214.18     -410.07    595.57 o 
  18   2  13     3444.43     2418.09    731.09 o 
  20   2  13     1308.02      872.93    781.59 o 
 -23   3  13      103.22      487.07    611.59 o 
 -21   3  13      179.96     -285.05    623.13 o 
 -19   3  13      396.44       17.13    548.12 o 
 -17   3  13       16.43     -202.60    386.12 o 
 -15   3  13     1691.39     1799.80    430.34 o 
 -13   3  13    12312.22    10786.60    534.85 o 
 -11   3  13      435.31      551.14    284.75 o 
  -9   3  13     8053.81     7686.56    616.43 o 
  -7   3  13     7081.93     7357.42    343.15 o 
  -5   3  13      164.93      440.07    192.28 o 
  -3   3  13    30336.07    32212.65    738.91 o 
  -1   3  13       95.83      145.22    170.62 o 
   1   3  13    68098.86    68670.13   1457.74 o 
   3   3  13      110.29      110.48    278.48 o 
   5   3  13    44228.25    39837.00   1120.61 o 
   7   3  13      726.12      744.22    478.03 o 
   9   3  13     3188.17     3627.48    430.83 o 
  11   3  13     5629.51     5366.19    533.70 o 
  13   3  13      111.01      163.14    465.39 o 
  15   3  13      214.38      201.10    725.19 o 
  17   3  13       28.77      -12.00    655.05 o 
  19   3  13       24.31      366.20    734.44 o 
 -22   4  13      220.54     -106.28    963.54 o 
 -20   4  13       33.91     -711.86    885.65 o 
 -18   4  13     1567.29     1868.59    428.32 o 
 -16   4  13      348.49      432.07    639.76 o 
 -14   4  13      566.13      454.05    442.64 o 
 -12   4  13     2549.41     2721.03    439.99 o 
 -10   4  13      502.92      325.14    300.41 o 
  -8   4  13      105.19      131.35    254.95 o 
  -6   4  13     3642.57     3776.07    290.22 o 
  -4   4  13      730.41      816.02    195.00 o 
  -2   4  13     2383.27     2434.62    210.84 o 
   0   4  13    11363.88    11554.11    439.95 o 
   2   4  13     2630.95     2638.52    343.81 o 
   4   4  13     1343.58     1528.40    341.17 o 
   6   4  13    31225.00    29807.64    955.74 o 
   8   4  13    45547.92    44358.66   3317.82 o 
  10   4  13    10632.76    10639.02    613.73 o 
  12   4  13     9983.66    10574.89    659.79 o 
  14   4  13     1409.28     1105.26    527.91 o 
  16   4  13     3175.58     2743.78    710.66 o 
  18   4  13       93.55      -25.08    721.47 o 
 -21   5  13        6.15    -1123.47    748.98 o 
 -19   5  13        2.69     -251.66    550.46 o 
 -17   5  13     1799.34     1131.20    590.83 o 
 -15   5  13     1914.81     2529.95    501.52 o 
 -13   5  13      691.62      698.40    406.46 o 
 -11   5  13       80.37      100.07    343.76 o 
  -9   5  13      130.95      118.79    310.46 o 
  -7   5  13    16435.60    15722.59    541.45 o 
  -5   5  13    11316.69    12334.49    456.29 o 
  -3   5  13    27311.97    26578.24    753.27 o 
  -1   5  13      626.99      575.19    260.75 o 
   1   5  13    30428.31    29944.94    941.44 o 
   3   5  13       95.52     -291.60    322.13 o 
   5   5  13       12.86     -120.55    432.73 o 
   7   5  13      791.47     1022.32    513.65 o 
   9   5  13    20022.19    19879.18    832.82 o 
  11   5  13     1514.96      625.17    474.79 o 
  13   5  13      408.45      116.32    535.23 o 
  15   5  13     5129.34     5297.85    744.29 o 
  17   5  13     2251.11     1874.04    726.99 o 
  19   5  13     1338.67      526.93    887.38 o 
 -20   6  13       83.35     -738.76    492.51 o 
 -18   6  13       24.87     -382.41    666.40 o 
 -16   6  13       64.13     -186.87    538.80 o 
 -14   6  13        6.90     -558.24    496.19 o 
 -12   6  13     2184.54     1441.02    417.07 o 
 -10   6  13        5.94     -198.39    353.42 o 
  -8   6  13     1943.14     2274.36    347.38 o 
  -6   6  13     1458.52     1396.81    411.54 o 
  -4   6  13      578.36      317.93    372.78 o 
  -2   6  13     1329.64     1290.08    312.36 o 
   0   6  13      738.63      872.86    585.63 o 
   2   6  13    11293.31    11770.03    619.74 o 
   4   6  13     5665.53     5703.80    512.61 o 
   6   6  13    14447.09    15500.65    937.58 o 
   8   6  13      107.03      150.16    516.07 o 
  10   6  13     7506.13     8196.53    630.44 o 
  12   6  13     7666.60     7670.29    685.34 o 
  14   6  13     2586.09     2216.98    618.40 o 
  16   6  13     3274.89     4453.51    780.66 o 
 -19   7  13     1550.34      496.73   1022.97 o 
 -17   7  13      218.49      686.79    534.63 o 
 -15   7  13     4065.29     3985.75    520.19 o 
 -13   7  13     1435.16     1411.44    474.22 o 
 -11   7  13       33.20     -104.35    390.18 o 
  -9   7  13     3462.59     4032.05    541.94 o 
  -7   7  13     4780.11     4639.79    579.86 o 
  -5   7  13      352.63      137.62    441.77 o 
  -3   7  13    23936.98    23517.27    892.73 o 
  -1   7  13     3177.10     3696.30    463.42 o 
   1   7  13    30349.76    29038.34   1000.64 o 
   3   7  13     2171.77     2167.18    496.19 o 
   5   7  13    10749.74    11964.45   1263.57 o 
   7   7  13      742.42       65.45    589.33 o 
   9   7  13        1.38     -579.18    575.63 o 
  11   7  13        6.07     -149.00    558.26 o 
  13   7  13     3506.25     2723.19    661.24 o 
  15   7  13        4.14     -761.66    798.83 o 
 -18   8  13      252.43      292.15    656.87 o 
 -16   8  13       13.74     -599.80    536.17 o 
 -14   8  13       20.38      387.40    500.33 o 
 -12   8  13      570.15     1132.04    576.53 o 
 -10   8  13      900.89      818.23    572.90 o 
  -8   8  13      251.27     -401.80    524.02 o 
  -6   8  13     4523.91     4018.40    594.28 o 
  -4   8  13     2043.61     1775.99    657.75 o 
  -2   8  13       94.97     -206.07    546.67 o 
   0   8  13     1799.79     1639.81    495.40 o 
   2   8  13     3113.00     4125.03    538.79 o 
   4   8  13      649.44      666.35    516.00 o 
   6   8  13        3.85     1307.76    794.12 o 
   8   8  13     7328.91     7696.97    760.95 o 
  10   8  13      419.55      588.85    588.37 o 
  12   8  13     1797.53     2926.72    799.45 o 
  14   8  13       23.85     -877.07    734.42 o 
 -15   9  13       30.08       48.69    802.36 o 
 -13   9  13      805.72     1303.39   1431.13 o 
 -11   9  13      310.78       19.19    685.38 o 
  -9   9  13     5471.58     5848.43    713.00 o 
  -7   9  13      139.86      295.92    689.48 o 
  -5   9  13     1606.11     2065.83    660.98 o 
  -3   9  13      123.94      -13.07    601.57 o 
  -1   9  13      706.47       -3.54    626.31 o 
   1   9  13       43.42     -373.53    592.04 o 
   3   9  13      203.72      572.00    560.84 o 
   5   9  13     5342.29     5074.72    810.74 o 
   7   9  13     1302.20     1437.67    626.12 o 
   9   9  13      728.38      315.38    706.29 o 
  11   9  13       17.03    -1068.33    798.24 o 
 -12  10  13       16.01      358.51    861.84 o 
 -10  10  13        2.69      320.61    801.61 o 
  -8  10  13      499.46      729.54    920.99 o 
  -6  10  13      515.57      828.33    768.15 o 
  -4  10  13     2489.90     3436.54    764.06 o 
  -2  10  13      795.57      133.80    712.79 o 
   0  10  13      448.61      819.46    699.40 o 
   2  10  13     1300.28     1428.66    721.13 o 
   4  10  13        1.85     -640.96    745.05 o 
   6  10  13     2282.35     2413.00    696.32 o 
   8  10  13     1073.00     1044.14    727.44 o 
  -7  11  13        6.77    -1695.54   1130.36 o 
  -5  11  13       22.76      536.57   1101.27 o 
  -3  11  13     1831.89     1261.09   1080.52 o 
  -1  11  13       20.98     1169.30    791.68 o 
   1  11  13     4746.37     5199.81    851.79 o 
   3  11  13        8.86      548.53   1017.27 o 
 -24   0  14      164.87     -985.69    854.70 o 
 -22   0  14      198.63      663.27    724.68 o 
 -20   0  14      343.49     1102.13    658.14 o 
 -18   0  14     5523.71     5156.03    698.56 o 
 -16   0  14     7216.86     7995.43   1848.78 o 
 -14   0  14    10838.35     8739.97   1179.22 o 
 -12   0  14    49547.42    47714.05   1426.31 o 
 -10   0  14      328.19      174.39    295.14 o 
  -8   0  14   117587.87   114776.03   3089.48 o 
  -6   0  14    18610.29    17696.45    635.99 o 
  -4   0  14    48823.91    47848.32   1370.31 o 
  -2   0  14     2209.14     2131.01    264.38 o 
   0   0  14   208353.06   225768.33   5941.05 o 
   2   0  14     9046.62    11454.09    692.89 o 
   4   0  14    62398.79    60649.22   2024.86 o 
   6   0  14     2679.81     3387.24    393.27 o 
   8   0  14    14293.56    14231.50    787.55 o 
  10   0  14     6443.46     6625.65    749.51 o 
  12   0  14    13116.20    14587.75    901.07 o 
  14   0  14     1120.70      297.17    629.07 o 
  16   0  14      982.06      979.74    715.47 o 
  18   0  14      359.03     1299.14   1299.14 o 
  20   0  14     2822.44     3217.88   1558.97 o 
 -23   1  14     1008.85     1123.42    539.85 o 
 -21   1  14      255.19      537.37    527.88 o 
 -19   1  14       29.72      258.72    445.88 o 
 -17   1  14     1358.59     1097.48    428.27 o 
 -15   1  14      111.94     -401.63    358.62 o 
 -13   1  14      183.27      -72.92    264.54 o 
 -11   1  14      806.75      864.84    265.48 o 
  -9   1  14     2752.35     3066.20    241.73 o 
  -7   1  14    23218.46    22833.08    544.50 o 
  -5   1  14    18496.64    18491.10    465.20 o 
  -3   1  14     6437.14     6391.77    364.98 o 
  -1   1  14    13539.35    14931.81    400.15 o 
   1   1  14   122952.70   131551.09   2474.89 o 
   3   1  14    22329.73    22666.21    696.42 o 
   5   1  14     1707.44     1867.57    279.38 o 
   7   1  14    12444.11    12495.11    503.52 o 
   9   1  14     5453.94     5283.46    349.59 o 
  11   1  14     1301.55     1219.66    362.52 o 
  13   1  14     5821.49     7764.88    671.31 o 
  15   1  14      251.49     -173.72    572.94 o 
  17   1  14     4491.51     4927.88    737.68 o 
  19   1  14      691.87      774.41    735.25 o 
 -24   2  14      181.49     -382.58    611.26 o 
 -22   2  14       13.12      113.71    550.00 o 
 -20   2  14        1.73     -425.59    480.45 o 
 -18   2  14        4.98      106.35    419.72 o 
 -16   2  14      267.65      -34.09    382.23 o 
 -14   2  14      524.65      952.82    354.42 o 
 -12   2  14     2819.46     3161.22    321.92 o 
 -10   2  14      246.84      285.57    249.04 o 
  -8   2  14     3313.10     3424.03    277.94 o 
  -6   2  14     4133.21     4156.77    379.81 o 
  -4   2  14      960.80      979.91    192.07 o 
  -2   2  14      881.50     1053.01    173.51 o 
   0   2  14     1334.84     1392.60    168.20 o 
   2   2  14     8744.20     8802.43    345.24 o 
   4   2  14    16368.45    15747.78    477.08 o 
   6   2  14      568.69      787.45    299.44 o 
   8   2  14     3978.32     4422.75    533.70 o 
  10   2  14    12374.45    10990.06    738.52 o 
  12   2  14    10271.00    11179.82    723.02 o 
  14   2  14     1199.17      800.81    578.72 o 
  16   2  14      281.95      620.04    646.41 o 
  18   2  14      968.64      497.66    820.18 o 
  20   2  14       56.18     -285.96    770.56 o 
 -23   3  14      411.89     -176.45    572.31 o 
 -21   3  14      137.63     -220.61    565.43 o 
 -19   3  14       86.70     -152.04    467.98 o 
 -17   3  14       41.83     -519.70    481.77 o 
 -15   3  14      391.06      164.46    530.81 o 
 -13   3  14      415.16      -58.25    299.57 o 
 -11   3  14     6297.31     6581.13    372.78 o 
  -9   3  14     3541.38     4366.54    318.70 o 
  -7   3  14    12921.54    14905.06    480.25 o 
  -5   3  14    12887.81    14591.43    630.16 o 
  -3   3  14    16226.90    16450.47    446.78 o 
  -1   3  14    39524.77    36672.51    782.05 o 
   1   3  14    27999.62    29673.59    723.61 o 
   3   3  14    39949.32    36461.35   1045.19 o 
   5   3  14    23146.84    22230.55    756.04 o 
   7   3  14    61986.05    61639.91   1865.65 o 
   9   3  14     2027.71     2281.44    605.82 o 
  11   3  14     1811.79     2271.17    457.18 o 
  13   3  14     6113.55     6110.64   1169.71 o 
  15   3  14      431.44      370.61    621.76 o 
  17   3  14     2879.56     2526.48    744.97 o 
  19   3  14     2485.75     2977.70    813.77 o 
 -22   4  14       12.41     -205.68    819.30 o 
 -20   4  14     1146.84      752.84    573.28 o 
 -18   4  14      550.01      729.28    724.17 o 
 -16   4  14     5019.74     5103.36    920.27 o 
 -14   4  14      777.84      792.41    368.95 o 
 -12   4  14     9982.39     9433.47    551.60 o 
 -10   4  14     1006.21      313.26    296.80 o 
  -8   4  14    35084.26    33498.07    844.11 o 
  -6   4  14    16678.97    16515.84    521.40 o 
  -4   4  14    44960.95    45248.71    952.23 o 
  -2   4  14     1052.12     1106.86    199.90 o 
   0   4  14     3459.74     3863.00    281.82 o 
   2   4  14      168.68      129.80    294.64 o 
   4   4  14     5147.77     6020.79    443.50 o 
   6   4  14     2871.56     2872.81    410.13 o 
   8   4  14    58465.14    61056.79   2486.90 o 
  10   4  14      734.77      740.78    453.57 o 
  12   4  14     1139.15     1919.42    519.67 o 
  14   4  14     1915.15     1933.98    568.32 o 
  16   4  14      495.11      -81.06    824.15 o 
  18   4  14      324.24     -572.57    706.40 o 
 -21   5  14      216.88      194.58    901.60 o 
 -19   5  14      643.88     -168.93   1243.37 o 
 -17   5  14     1585.46      939.32    536.77 o 
 -15   5  14     6404.29     6756.31    533.75 o 
 -13   5  14      286.53        3.29    359.44 o 
 -11   5  14    20274.57    20730.97    803.01 o 
  -9   5  14     2966.14     3363.60    347.78 o 
  -7   5  14     1073.66     1365.51    293.83 o 
  -5   5  14    36887.25    36838.83   1133.56 o 
  -3   5  14      163.01      482.68    269.16 o 
  -1   5  14       51.47       86.93    257.18 o 
   1   5  14     3405.52     3377.11    386.92 o 
   3   5  14     6254.58     5768.50    433.91 o 
   5   5  14     2149.28     1773.26    418.27 o 
   7   5  14      788.63      530.69    503.26 o 
   9   5  14     1121.51      835.52    480.45 o 
  11   5  14       29.32      -25.43    504.91 o 
  13   5  14      948.07      585.45    554.43 o 
  15   5  14      684.06      487.74    610.64 o 
  17   5  14      107.55      122.75   1888.76 o 
 -20   6  14      255.81     -799.09    680.71 o 
 -18   6  14      546.09       15.55    618.64 o 
 -16   6  14        3.64     -341.67    411.91 o 
 -14   6  14     1935.90      765.34    448.36 o 
 -12   6  14      149.73       67.31    379.18 o 
 -10   6  14       51.31       79.47    363.90 o 
  -8   6  14     2184.92     1647.67    358.05 o 
  -6   6  14      421.27      -27.82    394.23 o 
  -4   6  14     5308.69     5975.49    620.24 o 
  -2   6  14      257.37     -415.62    292.00 o 
   0   6  14     9539.67     8919.70    542.86 o 
   2   6  14     7389.82     8926.71    726.98 o 
   4   6  14     7706.63     7758.83    565.81 o 
   6   6  14     2281.96     2076.22    484.68 o 
   8   6  14       42.56      279.82    706.64 o 
  10   6  14     2627.10     2115.10    549.62 o 
  12   6  14     5223.75     6526.15    715.44 o 
  14   6  14     1165.19      376.99    630.75 o 
  16   6  14     3207.08     3979.09   1412.88 o 
 -19   7  14        1.20     -806.84    906.24 o 
 -17   7  14       54.52      146.97    523.61 o 
 -15   7  14        3.86     -572.59    500.01 o 
 -13   7  14     1990.56     1387.52    479.50 o 
 -11   7  14     3011.16     3056.75    455.66 o 
  -9   7  14     2140.61     1003.86    531.20 o 
  -7   7  14       17.51     -298.46    433.10 o 
  -5   7  14     4515.51     5716.52    591.47 o 
  -3   7  14     1381.98     1497.54    559.76 o 
  -1   7  14    18988.52    18396.91    822.18 o 
   1   7  14      782.38     1892.22    473.82 o 
   3   7  14    10254.52    10887.06    666.60 o 
   5   7  14     1659.08     2650.74    586.34 o 
   7   7  14     1482.41     1796.51    657.03 o 
   9   7  14     7231.25     7174.77   1196.70 o 
  11   7  14      269.15      -10.87    582.49 o 
  13   7  14      686.44      884.84    619.44 o 
  15   7  14      100.75      341.20    733.13 o 
 -18   8  14      188.35      114.46    573.09 o 
 -16   8  14      558.14      344.05    708.44 o 
 -14   8  14     1005.01      422.42    630.22 o 
 -12   8  14       93.05      -85.48    582.66 o 
 -10   8  14      493.11      202.68    542.24 o 
  -8   8  14      162.70     -168.53    527.34 o 
  -6   8  14      307.33      559.56    502.91 o 
  -4   8  14      987.80      971.84    619.71 o 
  -2   8  14      468.64      268.56    590.14 o 
   0   8  14     9244.52     9676.61    653.46 o 
   2   8  14      284.11      -14.27    485.14 o 
   4   8  14     8156.93     9489.30    700.10 o 
   6   8  14     2676.77     3654.85    747.22 o 
   8   8  14      353.90      828.13    674.87 o 
  10   8  14     1294.10     1332.51    657.60 o 
  12   8  14      918.20      851.67    677.05 o 
  14   8  14      448.48     1332.82    844.13 o 
 -15   9  14     1141.99      -57.91    811.96 o 
 -13   9  14     1256.67     1395.21   1044.92 o 
 -11   9  14     1047.86     1748.72    609.73 o 
  -9   9  14      935.87      548.67    588.73 o 
  -7   9  14     4105.57     4757.41    767.53 o 
  -5   9  14     4630.89     4832.89    729.96 o 
  -3   9  14      183.10      446.40    625.83 o 
  -1   9  14      114.55        3.39    631.05 o 
   1   9  14     1491.29     2156.53    679.39 o 
   3   9  14      532.34     1077.15    584.71 o 
   5   9  14     3560.35     4139.39    798.56 o 
   7   9  14      830.72     1305.27    642.83 o 
   9   9  14     1205.65     1360.55    723.06 o 
  11   9  14      650.61       -4.63    767.68 o 
 -12  10  14      126.22     -535.79    869.80 o 
 -10  10  14      480.10      302.96    794.67 o 
  -8  10  14      152.20    -1283.81   1329.13 o 
  -6  10  14     2679.87     2092.38    778.76 o 
  -4  10  14       63.34      810.72    701.26 o 
  -2  10  14     4239.06     3628.57    902.37 o 
   0  10  14      860.77      125.11    785.50 o 
   2  10  14      851.39      501.32    699.91 o 
   4  10  14       12.56      -18.31    764.70 o 
   6  10  14      977.10     1119.12    683.78 o 
   8  10  14     1500.69     1301.91   1018.22 o 
  -5  11  14      493.80      969.56   1091.95 o 
  -3  11  14     1009.99     -257.45   1041.92 o 
  -1  11  14     1297.63     1316.36    793.11 o 
   1  11  14     1050.11     1798.98   1027.02 o 
 -23   1  15      304.59      728.35    565.43 o 
 -21   1  15      621.50      740.13    530.86 o 
 -19   1  15      760.89      208.82    459.65 o 
 -17   1  15      280.99      601.94    408.04 o 
 -15   1  15      471.68     1089.40    390.71 o 
 -13   1  15      328.34      361.04    289.58 o 
 -11   1  15       29.44     -110.47    254.19 o 
  -9   1  15     4900.63     5100.82    278.25 o 
  -7   1  15     2535.39     2402.83    239.85 o 
  -5   1  15     3690.06     4049.50    262.51 o 
  -3   1  15       92.23     -173.69    195.15 o 
  -1   1  15     1315.56     1642.79    194.24 o 
   1   1  15     2397.18     2404.25    194.69 o 
   3   1  15    10840.91    10471.21    389.58 o 
   5   1  15    20998.73    20993.87    655.27 o 
   7   1  15    49730.39    49676.79   1300.92 o 
   9   1  15     6368.65     6344.66    433.79 o 
  11   1  15    33418.11    32888.23   1067.40 o 
  13   1  15      165.05     -200.41    526.35 o 
  15   1  15     3465.94     3784.24    666.96 o 
  17   1  15     2714.36     3134.93    698.77 o 
  19   1  15      216.86      416.95   1017.27 o 
 -24   2  15      300.36      -36.45    578.84 o 
 -22   2  15      312.72      397.64    567.65 o 
 -20   2  15     1083.25      734.00    523.22 o 
 -18   2  15     3459.92     3440.25    503.43 o 
 -16   2  15      923.84      197.47    412.07 o 
 -14   2  15     5047.02     5287.31    498.75 o 
 -12   2  15     4660.91     5200.56    354.19 o 
 -10   2  15      865.49     1195.96    280.14 o 
  -8   2  15    64949.28    64523.95   1413.08 o 
  -6   2  15       54.17     -184.96    216.00 o 
  -4   2  15   131441.41   126625.47   2592.13 o 
  -2   2  15      598.60      969.83    190.73 o 
   0   2  15   101586.52   101182.09   1934.90 o 
   2   2  15       19.50      -64.83    200.69 o 
   4   2  15    16358.75    15382.46    483.61 o 
   6   2  15    10886.91    11138.12    473.87 o 
   8   2  15       18.11     -126.13    434.87 o 
  10   2  15    10498.08    11728.67   1155.03 o 
  12   2  15       51.53     -409.40    520.24 o 
  14   2  15       73.28     -194.33    567.38 o 
  16   2  15     3298.72     2446.65    705.59 o 
  18   2  15      340.71      337.47    741.12 o 
  20   2  15       38.19      339.58    825.73 o 
 -23   3  15       11.98      210.56    583.32 o 
 -21   3  15     2262.78     1831.67    591.45 o 
 -19   3  15     1054.00     1109.95    568.51 o 
 -17   3  15     1686.20     1240.39    445.16 o 
 -15   3  15     1623.83     1883.35    376.18 o 
 -13   3  15      186.49      124.28    319.04 o 
 -11   3  15       33.86      -80.37    291.57 o 
  -9   3  15     1382.23     1251.90    286.12 o 
  -7   3  15    15407.09    14992.10    615.79 o 
  -5   3  15    22139.06    21738.16    585.83 o 
  -3   3  15     1979.14     2283.21    225.08 o 
  -1   3  15    60202.13    59073.60   1194.06 o 
   1   3  15     1095.24      729.83    229.61 o 
   3   3  15    10836.78     9776.59    497.43 o 
   5   3  15    16512.21    16558.47    660.12 o 
   7   3  15       47.25      293.59    444.29 o 
   9   3  15       16.40     -114.12    397.86 o 
  11   3  15     1849.11     2235.35    490.35 o 
  13   3  15       22.55      223.46    913.07 o 
  15   3  15     1210.35     1382.44    660.94 o 
  17   3  15      298.16      431.13    710.09 o 
  19   3  15       57.97     -465.60    945.51 o 
 -22   4  15      163.35      348.21    663.97 o 
 -20   4  15       81.64      371.88    913.89 o 
 -18   4  15      162.82     -263.71    504.97 o 
 -16   4  15      306.46      319.90    394.55 o 
 -14   4  15       14.38       37.46    363.40 o 
 -12   4  15     5162.57     4787.91    403.05 o 
 -10   4  15     4445.71     4880.04    368.52 o 
  -8   4  15    16425.23    17151.83    567.94 o 
  -6   4  15       72.16      -13.06    246.01 o 
  -4   4  15     7727.11     8081.85    338.17 o 
  -2   4  15      237.67      287.00    193.77 o 
   0   4  15     8908.60     8396.08    481.77 o 
   2   4  15        6.22     -189.48    372.15 o 
   4   4  15     9224.53     7934.00   1006.81 o 
   6   4  15     1666.69     2130.05    425.61 o 
   8   4  15     4544.20     4557.96    739.51 o 
  10   4  15      303.72      513.77    470.16 o 
  12   4  15     5442.88     6625.20    618.24 o 
  14   4  15     6485.05     6708.92   1044.26 o 
  16   4  15     4668.20     4638.71    791.98 o 
  18   4  15       70.29     -152.15    761.39 o 
 -21   5  15      213.67     -179.32    611.59 o 
 -19   5  15      123.71     -346.17    781.80 o 
 -17   5  15        3.59     -529.93    457.80 o 
 -15   5  15      459.00      555.18    431.48 o 
 -13   5  15     2763.55     2917.47    414.36 o 
 -11   5  15      657.03      388.66    346.22 o 
  -9   5  15      256.26      201.26    311.89 o 
  -7   5  15     1822.27     1142.90    348.14 o 
  -5   5  15    10809.46    11766.30    532.25 o 
  -3   5  15       51.81      178.68    276.27 o 
  -1   5  15     3240.48     4193.90    487.54 o 
   1   5  15       38.74      -44.41    364.13 o 
   3   5  15    11508.23    10581.08    614.47 o 
   5   5  15      739.77      136.45    403.80 o 
   7   5  15    42774.13    40924.79   1249.81 o 
   9   5  15      627.88       25.54    473.26 o 
  11   5  15    21548.09    23407.52   1064.51 o 
  13   5  15     1908.60     1015.28    587.18 o 
  15   5  15     4670.61     5026.87    742.49 o 
  17   5  15       62.39     -513.18    747.73 o 
 -20   6  15        2.11     -102.47   1076.05 o 
 -18   6  15      135.13     -643.24    510.69 o 
 -16   6  15      410.29      211.78    612.41 o 
 -14   6  15        2.32     -123.65    398.41 o 
 -12   6  15     1720.73     1603.66    414.52 o 
 -10   6  15      262.07     -130.94    361.28 o 
  -8   6  15     3694.96     3184.15    365.29 o 
  -6   6  15      469.15      202.86    405.90 o 
  -4   6  15    11468.47    11324.52    583.66 o 
  -2   6  15     4275.01     5058.51    472.46 o 
   0   6  15     9118.90     8526.14    995.27 o 
   2   6  15     2062.92     1993.90    414.63 o 
   4   6  15    45471.54    44922.86   1347.14 o 
   6   6  15      733.82      813.42    482.13 o 
   8   6  15    24612.72    23643.72   2228.53 o 
  10   6  15     3670.35     3936.26    588.51 o 
  12   6  15     1133.91     2253.91    607.62 o 
  14   6  15     1149.21     1765.09    630.51 o 
  16   6  15      149.26     -120.68    811.52 o 
 -19   7  15        2.54      220.07    530.85 o 
 -17   7  15     2000.56     1442.62    566.73 o 
 -15   7  15      291.59     -132.10    454.32 o 
 -13   7  15     1381.37      620.77    415.73 o 
 -11   7  15     2377.75     2902.33    571.47 o 
  -9   7  15     4971.88     5671.33    595.05 o 
  -7   7  15    10930.98    11508.46    693.82 o 
  -5   7  15    19921.10    18390.00    882.77 o 
  -3   7  15     8552.23     9174.53    751.64 o 
  -1   7  15    26224.60    25190.83    949.59 o 
   1   7  15     1857.72     1808.99    475.70 o 
   3   7  15     3456.94     3389.87    537.73 o 
   5   7  15     4322.11     4460.01    579.22 o 
   7   7  15       38.15     -721.16    638.61 o 
   9   7  15       27.63      119.51    623.04 o 
  11   7  15       21.91     -649.34    612.73 o 
  13   7  15     1466.89     1109.89    675.52 o 
  15   7  15        3.66    -1254.35    842.40 o 
 -16   8  15     1443.58      550.33    854.87 o 
 -14   8  15       32.01     1361.22    644.68 o 
 -12   8  15      617.48      323.95    722.90 o 
 -10   8  15        0.76     -407.24    571.64 o 
  -8   8  15     3763.93     4313.76    591.97 o 
  -6   8  15     1011.72      770.08    503.66 o 
  -4   8  15      810.12      308.59    627.92 o 
  -2   8  15      872.81      369.39    611.74 o 
   0   8  15     1983.64     1932.37    639.39 o 
   2   8  15      324.53      618.81    526.60 o 
   4   8  15     7375.26     7523.09    653.16 o 
   6   8  15      693.68      -57.93    680.98 o 
   8   8  15     1196.94     2299.63    681.73 o 
  10   8  15      973.86     -257.60    641.33 o 
  12   8  15     1002.28      854.60    693.57 o 
 -15   9  15       78.58     -731.69    814.06 o 
 -13   9  15      589.19     -419.74    730.38 o 
 -11   9  15     2848.85     2017.41    638.91 o 
  -9   9  15        2.51     -811.15    540.77 o 
  -7   9  15       12.78     -376.01    670.04 o 
  -5   9  15      229.59       12.77    869.82 o 
  -3   9  15       26.59      248.34    626.72 o 
  -1   9  15     1576.81     1105.60    674.95 o 
   1   9  15     5665.55     4770.87    750.71 o 
   3   9  15      273.76      232.71    584.06 o 
   5   9  15     2808.48     3125.80   1133.49 o 
   7   9  15      929.17      728.35    655.45 o 
   9   9  15       11.07      182.77    767.20 o 
  11   9  15      588.94      966.65    872.25 o 
 -10  10  15       19.11      248.58   1041.92 o 
  -8  10  15      120.27      247.08    772.29 o 
  -6  10  15     2108.34     2602.46    766.87 o 
  -4  10  15     1384.15      721.57    730.64 o 
  -2  10  15      464.99      661.32    722.86 o 
   0  10  15       44.40     -306.28    720.42 o 
   2  10  15        0.72      681.31    725.29 o 
   4  10  15     5067.19     6972.88   1169.40 o 
   6  10  15     1505.65      961.99    703.34 o 
  -3  11  15     1700.61     2283.48    815.16 o 
  -1  11  15      929.79      310.57    772.49 o 
 -24   0  16      210.52     -346.67    783.77 o 
 -22   0  16      423.35      -71.95    698.46 o 
 -20   0  16     8372.67     8086.02    811.08 o 
 -18   0  16       47.83      334.56    729.52 o 
 -16   0  16    19248.17    19394.45   1040.75 o 
 -14   0  16     1556.41     2552.40    552.18 o 
 -12   0  16    16791.34    15804.32    939.38 o 
 -10   0  16    50459.97    50612.15   1495.32 o 
  -8   0  16     2121.45     2494.83    341.96 o 
  -6   0  16     2791.64     3548.15    826.89 o 
  -4   0  16     1862.76     2086.75    312.84 o 
  -2   0  16    13005.15    12407.01    754.89 o 
   0   0  16    29856.82    31764.75   1005.14 o 
   2   0  16    69544.55    72497.93   2022.87 o 
   4   0  16   126371.02   130392.07   4099.91 o 
   6   0  16    38461.68    39189.45   1628.93 o 
   8   0  16     7399.63     9795.04    710.61 o 
  10   0  16    10395.34    12393.77    899.41 o 
  12   0  16     2178.50     1535.88    613.21 o 
  14   0  16     5445.12     4955.54   1838.79 o 
  16   0  16     4977.41     5536.36   1439.05 o 
  18   0  16      832.79      819.46   1419.07 o 
  20   0  16       17.92      -19.99   1538.99 o 
 -23   1  16      276.20      139.90    541.24 o 
 -21   1  16      209.76      663.23    513.65 o 
 -19   1  16       72.50     -348.58    481.77 o 
 -17   1  16     1233.90      960.09    421.36 o 
 -15   1  16     8471.05     8224.24    508.37 o 
 -13   1  16      546.97      701.74    302.87 o 
 -11   1  16      663.69      677.86    277.99 o 
  -9   1  16    11903.68    11063.65    402.23 o 
  -7   1  16     3438.70     3658.75    259.69 o 
  -5   1  16    80412.25    80221.52   1568.78 o 
  -3   1  16      674.47      917.93    206.25 o 
  -1   1  16     3454.34     3470.80    238.25 o 
   1   1  16     2310.12     2436.41    209.10 o 
   3   1  16    10579.33    12071.63    443.43 o 
   5   1  16       26.07     -319.35    276.52 o 
   7   1  16     8397.27     9658.82   1056.47 o 
   9   1  16     7557.55     7850.32    476.00 o 
  11   1  16    13109.16    14027.47    778.54 o 
  13   1  16     1674.95     1092.53    585.01 o 
  15   1  16     7480.43     7937.76    749.27 o 
  17   1  16     1914.80     1846.32    775.53 o 
  19   1  16     3052.30     4305.92   1128.24 o 
 -24   2  16       98.59     -108.35    569.21 o 
 -22   2  16      506.58      161.82    562.32 o 
 -20   2  16       15.87      327.97    519.38 o 
 -18   2  16        5.44      176.29    470.83 o 
 -16   2  16      240.42     -129.77    401.88 o 
 -14   2  16      839.08      971.09    362.59 o 
 -12   2  16      378.49      207.58    294.65 o 
 -10   2  16      134.00      227.28    268.61 o 
  -8   2  16     3106.08     3810.24    305.15 o 
  -6   2  16       80.82      194.28    236.96 o 
  -4   2  16    34553.97    36945.98    874.81 o 
  -2   2  16     6608.31     6605.77    478.22 o 
   0   2  16    22702.47    24309.24    586.19 o 
   2   2  16     3991.79     3759.85    280.41 o 
   4   2  16    13963.12    13307.70    463.84 o 
   6   2  16     1693.39     1184.29    410.26 o 
   8   2  16     2771.08     3587.72    643.06 o 
  10   2  16     5285.18     5058.17    702.28 o 
  12   2  16     4018.39     4440.67    623.42 o 
  14   2  16      835.35      569.98    617.52 o 
  16   2  16     1424.23     1558.72    682.92 o 
  18   2  16     1543.38     1901.58    756.68 o 
 -23   3  16      275.14      461.76    784.68 o 
 -21   3  16      143.01      226.65    516.42 o 
 -19   3  16     2511.29     2139.24    524.13 o 
 -17   3  16       98.26     -162.72    450.35 o 
 -15   3  16       36.62     -120.68    349.70 o 
 -13   3  16     2224.49     2764.31    369.64 o 
 -11   3  16      981.41      443.78    302.64 o 
  -9   3  16     2432.18     2033.55    307.37 o 
  -7   3  16      284.80      396.70    265.73 o 
  -5   3  16    22645.56    22504.99    572.47 o 
  -3   3  16      232.30      128.51    206.65 o 
  -1   3  16   120200.45   122699.51   2350.77 o 
   1   3  16     2626.64     2623.21    267.32 o 
   3   3  16    41898.85    42131.14   1205.49 o 
   5   3  16      493.36      320.89    353.86 o 
   7   3  16     3664.02     4046.67    533.47 o 
   9   3  16      138.75      467.49    410.12 o 
  11   3  16    24644.55    24091.52   1735.37 o 
  13   3  16     1021.49        7.98    807.45 o 
  15   3  16     6952.30     7665.11    798.72 o 
  17   3  16      255.07      173.44    774.11 o 
  19   3  16      953.87     1344.18    792.45 o 
 -22   4  16      471.24      949.11    628.58 o 
 -20   4  16     1220.03      864.86    523.15 o 
 -18   4  16      312.19      576.23    461.42 o 
 -16   4  16      720.26      173.55    413.14 o 
 -14   4  16      670.26      594.21    513.28 o 
 -12   4  16     3349.99     3076.93    377.39 o 
 -10   4  16     1932.14     2146.78    333.13 o 
  -8   4  16     3188.37     3718.30    332.39 o 
  -6   4  16     8016.04     8381.64    396.30 o 
  -4   4  16     5235.99     6382.84    403.28 o 
  -2   4  16     2265.11     2526.79    368.29 o 
   0   4  16     4932.19     5589.16    560.48 o 
   2   4  16    11227.47    11941.76   1298.29 o 
   4   4  16    46091.95    47763.51   1352.22 o 
   6   4  16    11118.87    11564.32    880.44 o 
   8   4  16    21838.54    20675.21   1290.32 o 
  10   4  16    20694.88    19574.46    843.04 o 
  12   4  16      552.09      853.32    523.73 o 
  14   4  16      180.94      481.99    668.61 o 
  16   4  16      787.55      349.96    688.48 o 
  18   4  16       19.43      -51.39    967.76 o 
 -21   5  16      103.31     -503.53    995.27 o 
 -19   5  16       34.19     -599.10    567.68 o 
 -17   5  16     4288.13     5038.92    769.27 o 
 -15   5  16      134.64       25.02    473.19 o 
 -13   5  16     6906.78     8713.07    701.42 o 
 -11   5  16     3924.58     5156.72    409.04 o 
  -9   5  16     5745.63     5288.80    680.78 o 
  -7   5  16     6015.23     6557.17    473.84 o 
  -5   5  16      585.97      924.85    458.69 o 
  -3   5  16      329.99      152.36    384.50 o 
  -1   5  16     7165.16     7408.99    489.78 o 
   1   5  16      199.51     -186.55    362.35 o 
   3   5  16    19888.57    18766.40    851.03 o 
   5   5  16     4769.58     5061.30    490.53 o 
   7   5  16    23622.45    24771.26    938.67 o 
   9   5  16      170.49     -102.79    481.44 o 
  11   5  16     1959.80     1421.22    720.59 o 
  13   5  16      638.48      904.72    612.73 o 
  15   5  16      112.89     -911.45    722.13 o 
  17   5  16      220.21      241.59    781.39 o 
 -20   6  16       69.30     -686.63    784.19 o 
 -18   6  16       35.87       92.62    456.33 o 
 -16   6  16      413.26      104.27    599.17 o 
 -14   6  16      328.05      356.01    449.10 o 
 -12   6  16     1710.73     1524.72    398.31 o 
 -10   6  16      727.23      724.42    364.04 o 
  -8   6  16     2971.63     2310.01    536.58 o 
  -6   6  16       20.75     -330.10    407.40 o 
  -4   6  16    13591.44    13591.39    790.00 o 
  -2   6  16     1810.20     2008.01    424.74 o 
   0   6  16     9299.31     9381.61    594.66 o 
   2   6  16     2378.23     2628.51    478.21 o 
   4   6  16      368.56     1075.20    428.89 o 
   6   6  16     1035.20      624.00    461.26 o 
   8   6  16     1162.65     1210.11    767.72 o 
  10   6  16      381.06      458.02    549.96 o 
  12   6  16     4866.31     5055.19    691.24 o 
  14   6  16     3528.09     4245.57    880.35 o 
  16   6  16     1589.65     1932.73    792.21 o 
 -19   7  16        1.03     -563.87    637.16 o 
 -17   7  16        6.28     -289.97    546.66 o 
 -15   7  16       50.53      231.37    489.38 o 
 -13   7  16       90.88      -49.49    450.55 o 
 -11   7  16      100.77       90.85    531.73 o 
  -9   7  16      573.43       99.20    509.92 o 
  -7   7  16     8345.56     9474.45    677.94 o 
  -5   7  16      177.29      399.59    552.87 o 
  -3   7  16     3986.36     4660.47    764.01 o 
  -1   7  16    14869.38    14179.80   1448.41 o 
   1   7  16      144.67      369.80    493.31 o 
   3   7  16     8631.87     9546.01    670.72 o 
   5   7  16      139.12     -370.43    486.31 o 
   7   7  16    13677.54    11832.84    940.22 o 
   9   7  16      875.96       64.89    660.14 o 
  11   7  16      181.14     -171.96    587.69 o 
  13   7  16      521.46     -102.07    666.77 o 
 -16   8  16        9.70      585.36    656.01 o 
 -14   8  16       35.18        8.89    649.49 o 
 -12   8  16       80.70     -641.51    580.07 o 
 -10   8  16       38.69     -156.96    586.04 o 
  -8   8  16       10.67     -410.36    529.26 o 
  -6   8  16       57.85      -58.79    619.39 o 
  -4   8  16      307.71     -405.36    603.36 o 
  -2   8  16     3786.39     4504.12    770.93 o 
   0   8  16      544.85     1013.03    615.95 o 
   2   8  16     4177.13     4997.79    626.75 o 
   4   8  16      163.07      428.12    585.63 o 
   6   8  16     1174.92      764.51    721.47 o 
   8   8  16     6687.01     6622.31    800.86 o 
  10   8  16      519.68      109.67    629.68 o 
  12   8  16     5571.97     3955.71    718.26 o 
 -13   9  16      438.84       32.78    643.07 o 
 -11   9  16       88.09     -732.52    639.20 o 
  -9   9  16      475.19     1076.47    758.12 o 
  -7   9  16     1983.59     1954.72    785.49 o 
  -5   9  16      188.78      -34.32    702.99 o 
  -3   9  16       55.13     -516.62    655.89 o 
  -1   9  16     1342.60      640.23    677.46 o 
   1   9  16      871.15     1706.85    722.48 o 
   3   9  16     8649.82     9404.53    772.96 o 
   5   9  16      518.27      793.06    777.72 o 
   7   9  16     2985.81     2658.00    699.99 o 
   9   9  16      157.49     -647.73    758.78 o 
 -10  10  16      713.07      346.53   1060.96 o 
  -8  10  16      120.42     -151.30    768.19 o 
  -6  10  16       26.64      409.93    793.84 o 
  -4  10  16        2.69      483.29    742.84 o 
  -2  10  16      106.83      105.84    690.90 o 
   0  10  16      414.06      171.15    745.16 o 
   2  10  16       51.33     -349.83    729.24 o 
   4  10  16      965.74     2114.50   1031.41 o 
   6  10  16      956.07     2160.79    903.54 o 
 -23   1  17       19.67      267.80    560.74 o 
 -21   1  17      431.00     1028.81    542.35 o 
 -19   1  17        1.30      -17.79    441.19 o 
 -17   1  17      147.45      -38.60    416.93 o 
 -15   1  17      256.74      485.22    366.47 o 
 -13   1  17       19.57     -173.56    352.21 o 
 -11   1  17      798.78      432.52    280.41 o 
  -9   1  17     4300.13     3905.20    313.67 o 
  -7   1  17      250.13       71.33    218.90 o 
  -5   1  17      305.02      614.11    217.18 o 
  -3   1  17     2537.53     2486.35    239.24 o 
  -1   1  17    37444.78    36331.44    802.60 o 
   1   1  17    11898.21    11738.71    385.13 o 
   3   1  17    65450.23    66223.21   1435.91 o 
   5   1  17    22369.09    22298.52    775.10 o 
   7   1  17    40252.31    40280.58   1298.86 o 
   9   1  17     9017.67    10734.72   1258.24 o 
  11   1  17      482.94     1009.55    542.50 o 
  13   1  17     2141.96     2246.02    617.62 o 
  15   1  17     3938.86     3530.58    702.19 o 
  17   1  17       29.80      355.89    944.06 o 
  19   1  17     1366.18     1079.81   1095.23 o 
 -24   2  17      150.77      629.67    572.84 o 
 -22   2  17      215.60      104.22    528.20 o 
 -20   2  17      758.12      702.80    530.92 o 
 -18   2  17      103.77     -246.96    453.33 o 
 -16   2  17     6435.53     5407.77    494.60 o 
 -14   2  17      507.77      992.82    338.98 o 
 -12   2  17     5159.59     4772.73    370.87 o 
 -10   2  17    18163.37    18714.95    589.54 o 
  -8   2  17    11808.02    11016.18    433.97 o 
  -6   2  17    50227.41    48589.98   1105.65 o 
  -4   2  17     5648.53     5208.87    335.53 o 
  -2   2  17    29032.43    28862.99    755.00 o 
   0   2  17    37150.72    36708.62    960.90 o 
   2   2  17      761.62      499.98    248.70 o 
   4   2  17      628.57      105.21    267.39 o 
   6   2  17     4074.12     5030.21    506.19 o 
   8   2  17     3301.73     2168.39   1009.34 o 
  10   2  17     6521.63     7406.20    673.81 o 
  12   2  17     1266.61     1677.58    673.97 o 
  14   2  17      242.69     -508.60    822.31 o 
  16   2  17       11.28     -352.07    697.08 o 
  18   2  17     1031.39      789.89   1052.80 o 
 -23   3  17       68.35     -329.31    600.05 o 
 -21   3  17        0.25      165.57    626.01 o 
 -19   3  17      888.74      518.61    521.88 o 
 -17   3  17      106.28      -17.01    441.41 o 
 -15   3  17      485.12      323.09    357.10 o 
 -13   3  17     1959.34     2955.52    370.86 o 
 -11   3  17     1924.38     1866.74    338.41 o 
  -9   3  17     6211.04     7079.95    525.04 o 
  -7   3  17     6497.72     7281.74    373.31 o 
  -5   3  17    13548.15    14340.06    447.04 o 
  -3   3  17      519.84      747.19    230.12 o 
  -1   3  17    36488.66    36783.94    895.72 o 
   1   3  17     3620.73     3469.59    394.88 o 
   3   3  17      999.07     1199.30    348.96 o 
   5   3  17     3275.76     2637.33    417.50 o 
   7   3  17      836.14      963.86    489.47 o 
   9   3  17     4995.26     5413.04    524.57 o 
  11   3  17       42.99     -247.11    874.52 o 
  13   3  17      397.73      400.86    633.61 o 
  15   3  17       44.05     -224.24    652.09 o 
  17   3  17      552.90    -1102.26    734.84 o 
 -22   4  17      217.10       56.26    611.66 o 
 -20   4  17        7.21       -7.34    735.64 o 
 -18   4  17      356.00      216.23    471.48 o 
 -16   4  17      867.19      749.27    399.13 o 
 -14   4  17      497.11     1147.31    376.77 o 
 -12   4  17     2997.78     2468.41    374.12 o 
 -10   4  17     1106.19     1184.91    334.26 o 
  -8   4  17     2529.81     2726.27    328.47 o 
  -6   4  17     1025.34      705.99    277.77 o 
  -4   4  17     3457.37     3989.38    342.94 o 
  -2   4  17      277.48      -39.14    473.36 o 
   0   4  17    14762.59    15396.54    679.84 o 
   2   4  17    40507.29    40312.94   1475.60 o 
   4   4  17    16261.82    15242.15   1263.57 o 
   6   4  17    12938.14    12499.66    647.35 o 
   8   4  17     2701.37     3096.72    772.88 o 
  10   4  17     1835.84     2101.71    530.48 o 
  12   4  17      889.42      236.17    630.45 o 
  14   4  17      348.66      219.24    690.86 o 
  16   4  17     1588.59     2096.55    788.12 o 
  18   4  17     1294.19     2026.56   1047.69 o 
 -21   5  17       76.23     -621.95    550.89 o 
 -19   5  17      265.49      271.75    534.46 o 
 -17   5  17      596.65       57.80    472.00 o 
 -15   5  17      341.72     -260.05    396.23 o 
 -13   5  17       99.85      206.31    376.76 o 
 -11   5  17     2246.70     3147.91    514.66 o 
  -9   5  17     1009.82     1570.26    357.39 o 
  -7   5  17      812.83     1002.30    322.45 o 
  -5   5  17      254.96       58.08    588.51 o 
  -3   5  17     6362.28     6243.90    499.08 o 
  -1   5  17     2525.64     2841.78    429.97 o 
   1   5  17     3220.32     3024.96    518.39 o 
   3   5  17    53505.23    55282.95   1557.01 o 
   5   5  17     3591.54     2809.39    486.25 o 
   7   5  17     1097.10     1433.42    484.46 o 
   9   5  17    16843.44    16943.55   2429.60 o 
  11   5  17     2829.72     2953.16    614.47 o 
  13   5  17     2216.82     2277.77    700.32 o 
  15   5  17       34.16      132.01    766.77 o 
  17   5  17       10.72      521.48    842.08 o 
 -20   6  17      211.29     -109.76    562.69 o 
 -18   6  17       12.43     -113.85    504.21 o 
 -16   6  17      227.55     -413.57    443.26 o 
 -14   6  17       32.12      -21.03    431.74 o 
 -12   6  17     1124.38     1123.14    399.67 o 
 -10   6  17       48.43       75.23    481.45 o 
  -8   6  17     4126.81     3439.40    497.83 o 
  -6   6  17      261.00     -136.89    423.21 o 
  -4   6  17     8980.29     9075.41    703.50 o 
  -2   6  17    12315.92    12847.98    790.00 o 
   0   6  17     6681.06     7460.53    576.42 o 
   2   6  17     8388.92     7140.76    626.01 o 
   4   6  17       39.47     -339.45    463.94 o 
   6   6  17     7763.05     7768.44    652.13 o 
   8   6  17      760.47     1238.00    849.44 o 
  10   6  17      788.53     1256.72    592.70 o 
  12   6  17     1876.82     1796.88    661.19 o 
  14   6  17      481.47      310.08    770.96 o 
 -19   7  17      459.23      111.97    596.50 o 
 -17   7  17      437.42     -300.67    531.74 o 
 -15   7  17     1403.32     1411.13    656.36 o 
 -13   7  17     7196.10     8093.40    692.33 o 
 -11   7  17      422.50      570.62    566.70 o 
  -9   7  17    15778.77    14953.80    799.00 o 
  -7   7  17     4210.79     5223.12    577.46 o 
  -5   7  17     7489.27     7760.43    874.93 o 
  -3   7  17     3254.54     3051.52    652.66 o 
  -1   7  17     2828.09     2130.68    622.07 o 
   1   7  17      359.50      684.64    499.19 o 
   3   7  17      765.48      946.79    522.47 o 
   5   7  17     1249.34     1246.56    570.22 o 
   7   7  17     1534.28     1665.51    722.76 o 
   9   7  17      526.56      290.16    698.22 o 
  11   7  17     1451.57      917.07    669.14 o 
  13   7  17       39.66     -512.78    631.75 o 
 -16   8  17      332.28     -197.38    719.08 o 
 -14   8  17      200.65      444.93    644.88 o 
 -12   8  17        8.82     -169.45    619.45 o 
 -10   8  17       52.46     -601.25    553.75 o 
  -8   8  17       15.53      160.95    643.17 o 
  -6   8  17      423.35     -942.63    628.42 o 
  -4   8  17     1883.17     1963.57    780.87 o 
  -2   8  17     4101.27     4622.21    685.18 o 
   0   8  17      351.15      794.81    649.32 o 
   2   8  17    11483.82    11084.38    995.27 o 
   4   8  17      844.21     1248.47    590.02 o 
   6   8  17     1888.12     1695.65    768.35 o 
   8   8  17     1061.98      517.30    960.48 o 
  10   8  17      178.66     -394.54    677.29 o 
  12   8  17        6.62     -204.46    703.13 o 
 -13   9  17      303.34     -191.93    631.58 o 
 -11   9  17      120.31     -157.12    671.49 o 
  -9   9  17       22.95      186.03    748.19 o 
  -7   9  17        9.23      -67.60    761.56 o 
  -5   9  17       55.15     -169.27    705.14 o 
  -3   9  17     1106.96     1268.15    727.91 o 
  -1   9  17     3404.75     2994.28    790.55 o 
   1   9  17     5080.20     3837.81    778.76 o 
   3   9  17       70.91      -33.03    774.23 o 
   5   9  17     1491.62     1913.76    682.57 o 
   7   9  17      656.81     1421.33    855.92 o 
   9   9  17     1327.10      551.81    740.54 o 
 -10  10  17      645.63     1226.49   1438.56 o 
  -8  10  17       14.39     -814.67    762.94 o 
  -6  10  17       11.81     -140.94    726.49 o 
  -4  10  17     1017.28      292.77    931.11 o 
  -2  10  17      178.81      197.32    756.74 o 
   0  10  17      729.44     1044.66    794.36 o 
   2  10  17     5138.22     5003.86    877.73 o 
   4  10  17      274.75     1101.19    999.17 o 
 -24   0  18     1477.77      875.98    879.42 o 
 -22   0  18      330.70      394.08    709.85 o 
 -20   0  18        5.04      533.12    665.24 o 
 -18   0  18     4159.73     4628.38    733.83 o 
 -16   0  18     3847.90     3220.14    657.06 o 
 -14   0  18    19047.24    16749.98    955.66 o 
 -12   0  18    21128.63    21191.72   2278.50 o 
 -10   0  18    11231.95     9845.00    568.02 o 
  -8   0  18     2147.39     2184.59    371.31 o 
  -6   0  18   148004.70   152939.02   4060.68 o 
  -4   0  18    36532.25    38354.47   1191.12 o 
  -2   0  18   123331.18   123788.66   3349.08 o 
   0   0  18     3382.03     3604.40    377.95 o 
   2   0  18    16286.79    14607.46    630.75 o 
   4   0  18     5384.99     5278.59    899.41 o 
   6   0  18    18006.29    17230.15    909.44 o 
   8   0  18     7653.79     9627.21    753.94 o 
  10   0  18     2505.07     2389.53    627.83 o 
  12   0  18      426.01     -319.79   1099.28 o 
  14   0  18     4897.83     4596.97   1359.11 o 
  16   0  18     7438.71     8814.20   1638.92 o 
  18   0  18     1097.18     1598.95   1519.00 o 
 -23   1  18      522.32     1521.18    560.42 o 
 -21   1  18      480.14      140.24    521.57 o 
 -19   1  18      155.37      490.07    443.57 o 
 -17   1  18       50.91     -274.42    421.30 o 
 -15   1  18       27.44      -38.10    395.24 o 
 -13   1  18     2325.77     2263.54    385.02 o 
 -11   1  18     6095.88     6539.72    480.09 o 
  -9   1  18     1734.47     2053.13    302.15 o 
  -7   1  18      114.70       -0.19    240.95 o 
  -5   1  18    14921.02    15505.61    458.78 o 
  -3   1  18      478.91      389.83    225.12 o 
  -1   1  18     3762.80     4356.98    274.36 o 
   1   1  18      115.70      126.86    251.89 o 
   3   1  18    15296.93    15551.21    526.51 o 
   5   1  18    15443.17    15886.59    606.56 o 
   7   1  18    11346.01    12009.24    555.75 o 
   9   1  18     9690.19    10290.58    696.79 o 
  11   1  18     6028.80     6872.92    856.79 o 
  13   1  18     6030.16     6991.39    735.12 o 
  15   1  18      727.19       44.76    675.14 o 
  17   1  18      685.72      944.45   1000.75 o 
  19   1  18        6.04      522.19   1115.42 o 
 -22   2  18      462.81     1053.06    637.55 o 
 -20   2  18      114.14     -530.38    495.35 o 
 -18   2  18      201.54      265.00    448.40 o 
 -16   2  18      193.68     -166.56    432.86 o 
 -14   2  18      310.47      416.80    350.49 o 
 -12   2  18      326.30      184.38    315.86 o 
 -10   2  18      165.92      381.82    315.59 o 
  -8   2  18       58.31       73.77    264.70 o 
  -6   2  18     2069.32     2551.55    291.84 o 
  -4   2  18      410.77     -242.72    308.80 o 
  -2   2  18      184.66     -192.21    257.38 o 
   0   2  18      754.46      278.03    333.96 o 
   2   2  18       46.04     -374.22    252.04 o 
   4   2  18     1467.96      869.75    412.63 o 
   6   2  18    26260.50    24749.73    995.15 o 
   8   2  18      111.73     -539.00    949.38 o 
  10   2  18     1812.21     2343.66    586.60 o 
  12   2  18     7789.96     7128.55    750.38 o 
  14   2  18       89.16     -614.63    649.32 o 
  16   2  18       82.02     -328.43    690.17 o 
  18   2  18       26.38     -369.00    800.83 o 
 -23   3  18        3.72      121.61    586.77 o 
 -21   3  18      141.26      510.68    511.21 o 
 -19   3  18      165.52      245.34    471.85 o 
 -17   3  18      196.25      622.91    539.47 o 
 -15   3  18       39.11     -296.36    370.10 o 
 -13   3  18     1094.06     1606.95    370.42 o 
 -11   3  18     5451.56     5307.28    492.75 o 
  -9   3  18     4851.08     4670.86    523.05 o 
  -7   3  18    14144.03    14090.95    569.65 o 
  -5   3  18    11508.80    11994.72    424.85 o 
  -3   3  18    21749.57    21716.15    581.00 o 
  -1   3  18     3199.08     3577.67    312.70 o 
   1   3  18     8281.49     7487.12    836.02 o 
   3   3  18     1445.40     1547.26    433.22 o 
   5   3  18      176.75       59.06    385.48 o 
   7   3  18    24538.86    24679.88   1028.68 o 
   9   3  18    24724.46    22011.00   1407.28 o 
  11   3  18     6281.05     6412.31   1107.89 o 
  13   3  18    11714.42    12380.85    864.53 o 
  15   3  18      452.46      185.85    865.41 o 
  17   3  18     1848.36     2036.94    790.74 o 
 -22   4  18      951.18      775.72    724.10 o 
 -20   4  18      579.48      268.34    552.65 o 
 -18   4  18      858.29      329.47    488.57 o 
 -16   4  18      693.91      716.19    414.56 o 
 -14   4  18     4290.94     4054.90    591.37 o 
 -12   4  18      161.47      560.02    353.85 o 
 -10   4  18      558.56      449.01    335.61 o 
  -8   4  18      395.50      191.69    380.93 o 
  -6   4  18    14093.20    12774.79    492.00 o 
  -4   4  18     4509.64     5121.14    322.45 o 
  -2   4  18    14414.46    13676.60   1104.90 o 
   0   4  18     3975.57     4542.83    520.48 o 
   2   4  18    73976.98    74320.83   3002.60 o 
   4   4  18    13463.04    14396.85    700.45 o 
   6   4  18     4471.24     4101.73    494.45 o 
   8   4  18      862.52      809.56    779.49 o 
  10   4  18     6716.73     6467.13    732.23 o 
  12   4  18      230.65     -479.86    627.00 o 
  14   4  18      178.34     -926.89    662.89 o 
  16   4  18      201.97       43.76    781.74 o 
 -21   5  18      249.24     -780.74    567.46 o 
 -19   5  18       14.07     -512.44    650.85 o 
 -17   5  18      640.75      286.02    429.75 o 
 -15   5  18     1621.05     1563.95    425.22 o 
 -13   5  18      867.86      560.41    471.61 o 
 -11   5  18     8637.72     8953.95    499.97 o 
  -9   5  18     3412.88     3496.35    389.28 o 
  -7   5  18     3638.08     4151.38    489.58 o 
  -5   5  18     6659.84     7002.48    637.24 o 
  -3   5  18     6034.61     6490.22    823.12 o 
  -1   5  18     8590.73     8508.58    560.43 o 
   1   5  18     5207.19     5429.73    762.55 o 
   3   5  18      284.23      610.43    441.56 o 
   5   5  18       47.70     -565.16    456.28 o 
   7   5  18      914.07      783.75    506.67 o 
   9   5  18      396.47     -781.66    523.27 o 
  11   5  18      279.60      364.07    561.14 o 
  13   5  18      574.89      408.03    722.92 o 
  15   5  18      330.51     -228.26    682.31 o 
 -20   6  18      310.01     -323.02    481.77 o 
 -18   6  18       17.75     -743.40    499.46 o 
 -16   6  18       11.98     -596.99    458.98 o 
 -14   6  18       80.90     -428.67    385.43 o 
 -12   6  18        2.63     -426.05    386.79 o 
 -10   6  18     2376.27     2215.35    504.10 o 
  -8   6  18      441.50       40.49    463.28 o 
  -6   6  18     4932.08     4757.65    655.01 o 
  -4   6  18      454.75       -1.20    537.40 o 
  -2   6  18     2779.15     2092.00    579.12 o 
   0   6  18     2262.54     2804.95    686.60 o 
   2   6  18     8046.04     7454.13    888.53 o 
   4   6  18       18.28      124.14    519.27 o 
   6   6  18    12014.99    12921.28    822.18 o 
   8   6  18      264.77     1491.62    833.71 o 
  10   6  18    15880.01    15418.73    875.36 o 
  12   6  18     4663.58     4349.91    707.42 o 
  14   6  18     1616.84     1889.53   1001.26 o 
 -17   7  18       46.56     -209.72    516.99 o 
 -15   7  18      490.37     -381.63    651.98 o 
 -13   7  18       50.56     -423.90    837.81 o 
 -11   7  18      867.84      692.24    535.22 o 
  -9   7  18       96.85      264.79    503.87 o 
  -7   7  18     5596.48     5825.70    710.07 o 
  -5   7  18     1817.48      135.19    583.05 o 
  -3   7  18     1589.69     1993.26    634.36 o 
  -1   7  18     1035.75     1499.78    613.13 o 
   1   7  18      500.75      299.38    508.46 o 
   3   7  18     7398.52     6942.68    971.40 o 
   5   7  18       21.21      204.26    562.12 o 
   7   7  18      166.36      412.52    744.97 o 
   9   7  18       50.54      313.16    670.52 o 
  11   7  18      664.68     1340.56    697.79 o 
  13   7  18     3748.84     3835.54    972.75 o 
 -16   8  18       20.07     -160.43    684.54 o 
 -14   8  18      409.31      264.23    650.73 o 
 -12   8  18      636.72     -950.28    633.62 o 
 -10   8  18       47.79     -810.85    540.57 o 
  -8   8  18      104.99     -468.47    697.24 o 
  -6   8  18     3360.90     3130.93    748.56 o 
  -4   8  18     1179.40     1840.01    681.08 o 
  -2   8  18      853.81     1049.26    831.47 o 
   0   8  18     4701.16     4600.47    756.34 o 
   2   8  18      283.40      689.47    574.39 o 
   4   8  18     2465.82     2508.29    643.07 o 
   6   8  18     7224.49     8159.12    785.20 o 
   8   8  18      588.68      -73.17    732.17 o 
  10   8  18    10667.56    10431.45    976.93 o 
 -13   9  18      283.85     -518.03    640.38 o 
 -11   9  18      434.57     -367.21    794.67 o 
  -9   9  18       42.57    -1013.05    755.50 o 
  -7   9  18       16.89    -1233.94    822.63 o 
  -5   9  18     1880.00     1624.85    735.41 o 
  -3   9  18     1355.41      926.06    760.03 o 
  -1   9  18     7685.50     7458.11    863.93 o 
   1   9  18     2385.93     1869.33    906.72 o 
   3   9  18      676.48      784.00    735.97 o 
   5   9  18      479.49      673.12    681.52 o 
   7   9  18      307.67      390.21    872.53 o 
  -8  10  18      748.96      809.92    788.39 o 
  -6  10  18     1486.50      979.67    771.39 o 
  -4  10  18      984.20      975.86    816.74 o 
  -2  10  18        6.21      -60.78    758.01 o 
   0  10  18     1476.37     1186.76    813.50 o 
   2  10  18     1872.42     1634.71    841.00 o 
   4  10  18      536.13      573.08    957.86 o 
 -23   1  19      263.99      289.56    541.78 o 
 -21   1  19       69.53      387.19    508.74 o 
 -19   1  19      165.46      649.99    458.35 o 
 -17   1  19        3.20        0.68    436.05 o 
 -15   1  19      126.46      358.33    410.92 o 
 -13   1  19       63.32       63.28    372.45 o 
 -11   1  19      133.28      306.84    303.88 o 
  -9   1  19      256.82      -73.85    290.80 o 
  -7   1  19     5388.66     5491.10    324.03 o 
  -5   1  19      642.62      718.47    245.86 o 
  -3   1  19    41715.78    42938.08    983.22 o 
  -1   1  19      886.64     1117.98    243.74 o 
   1   1  19    64975.22    65971.49   1860.27 o 
   3   1  19     2892.47     3432.58    386.41 o 
   5   1  19    31266.47    31356.97    906.01 o 
   7   1  19     2090.99     1964.87    507.84 o 
   9   1  19      196.47      278.64    541.03 o 
  11   1  19     5806.39     5617.28    687.72 o 
  13   1  19     5431.79     5259.14   1084.13 o 
  15   1  19      887.79     1360.31   1169.23 o 
  17   1  19     1855.46      414.43   1063.59 o 
 -22   2  19        7.74      250.07    521.35 o 
 -20   2  19       42.05     -115.40    553.89 o 
 -18   2  19     1261.99     1088.37    466.42 o 
 -16   2  19       47.36      -75.50    424.41 o 
 -14   2  19    15877.08    15696.23    668.26 o 
 -12   2  19      206.45     -247.94    327.31 o 
 -10   2  19    20325.32    18854.10    611.74 o 
  -8   2  19       71.08      -87.98    272.63 o 
  -6   2  19    12790.96    12598.27    485.07 o 
  -4   2  19     1776.03     1518.75    506.51 o 
  -2   2  19       13.37     -435.72    290.48 o 
   0   2  19     1530.03     1151.82    290.99 o 
   2   2  19     6883.70     7626.64    404.10 o 
   4   2  19    29889.60    28760.81    926.57 o 
   6   2  19     2158.64     2524.57    518.83 o 
   8   2  19      128.25     -703.14    939.38 o 
  10   2  19    12602.78    13815.85   1037.57 o 
  12   2  19     3751.29     3651.75    660.81 o 
  14   2  19      334.49     -237.36    652.75 o 
  16   2  19     1162.82     1432.50   1301.77 o 
  18   2  19        6.79     -305.93   1209.20 o 
 -23   3  19       24.76     1019.68    686.60 o 
 -21   3  19      864.17     1443.43    540.80 o 
 -19   3  19     1178.98     1216.47    501.42 o 
 -17   3  19      627.04      142.53    478.28 o 
 -15   3  19      634.23     1199.40    385.69 o 
 -13   3  19     5586.71     5080.08    427.32 o 
 -11   3  19     3725.04     3888.93    376.30 o 
  -9   3  19     1229.62     1129.88    328.42 o 
  -7   3  19    26019.97    26358.20    736.13 o 
  -5   3  19     1981.35     2082.71    304.79 o 
  -3   3  19     8923.51     9514.29    444.26 o 
  -1   3  19     1497.48     1537.70    397.77 o 
   1   3  19      516.81      422.43    387.12 o 
   3   3  19      214.42     -415.96    353.19 o 
   5   3  19     1101.04     1069.87    481.77 o 
   7   3  19     5141.94     5044.49    583.41 o 
   9   3  19      514.88     -107.20    561.62 o 
  11   3  19      824.01      749.47    639.87 o 
  13   3  19       56.74     -814.84    668.54 o 
  15   3  19      211.79      439.50    738.57 o 
  17   3  19        3.45     -787.03    757.55 o 
 -22   4  19       22.70     -271.15    648.76 o 
 -20   4  19       13.85      306.44    564.99 o 
 -18   4  19     1362.27      950.97    597.16 o 
 -16   4  19       57.39      -84.38    440.15 o 
 -14   4  19      150.11     -276.45    381.49 o 
 -12   4  19      739.87      673.82    357.17 o 
 -10   4  19     1533.69     1066.54    406.46 o 
  -8   4  19     3427.47     3703.51    374.79 o 
  -6   4  19     7308.01     8669.75    436.46 o 
  -4   4  19      236.45     -306.37    452.06 o 
  -2   4  19    20442.68    21939.53   1209.90 o 
   0   4  19      678.07      397.83    408.41 o 
   2   4  19    11938.00    10791.93    981.13 o 
   4   4  19      443.14      663.02    440.60 o 
   6   4  19     6711.88     7029.84    598.58 o 
   8   4  19     2589.38     2091.49    805.20 o 
  10   4  19    11639.24    13518.24    920.41 o 
  12   4  19      882.11     1120.76    671.06 o 
  14   4  19     6329.01     4923.86    829.25 o 
  16   4  19     3787.48     4829.81    817.86 o 
 -21   5  19        0.41     -597.85    761.60 o 
 -19   5  19       52.52     -151.99    680.83 o 
 -17   5  19     1227.37      554.27    633.05 o 
 -15   5  19        3.55      -95.69    418.58 o 
 -13   5  19     1852.05     1576.95    408.84 o 
 -11   5  19      834.14     1138.53    385.31 o 
  -9   5  19      640.79      416.93    361.02 o 
  -7   5  19      704.10      -79.39    409.97 o 
  -5   5  19       21.42      -18.40    485.13 o 
  -3   5  19    21536.85    21082.11    979.01 o 
  -1   5  19     1680.69     1444.49    579.86 o 
   1   5  19    35407.98    35968.14   1382.37 o 
   3   5  19      622.11      103.11    436.74 o 
   5   5  19    10409.41    10222.45    677.94 o 
   7   5  19     4265.50     4444.58    594.41 o 
   9   5  19     3735.99     5234.20    780.16 o 
  11   5  19      140.47     -343.63    677.16 o 
  13   5  19       74.64      122.35    758.78 o 
  15   5  19      286.57     -630.38    954.15 o 
 -20   6  19       65.33      490.32    631.97 o 
 -18   6  19      454.11     -169.91    466.02 o 
 -16   6  19       24.97     -532.26    464.95 o 
 -14   6  19      148.56     -335.76    432.18 o 
 -12   6  19        6.83     -538.94    539.63 o 
 -10   6  19     1553.67     1416.39    533.28 o 
  -8   6  19      314.42      127.47    466.89 o 
  -6   6  19     1015.50      978.97    561.44 o 
  -4   6  19      929.93      435.59    571.62 o 
  -2   6  19     7149.48     6975.61    705.14 o 
   0   6  19      666.55     1205.68    504.24 o 
   2   6  19     4752.26     4510.24    597.16 o 
   4   6  19      264.37      174.30    519.15 o 
   6   6  19     1277.41     1430.05    568.24 o 
   8   6  19      637.40      855.60    853.10 o 
  10   6  19     6591.39     6733.44    712.74 o 
  12   6  19      607.45     1099.11    782.10 o 
  14   6  19     3702.62     3672.80   1610.02 o 
 -17   7  19      784.91     1010.73    491.49 o 
 -15   7  19     2831.64     3537.78    685.41 o 
 -13   7  19      674.75     1079.56    755.75 o 
 -11   7  19     5321.04     5494.33    908.14 o 
  -9   7  19      563.57      104.50    674.84 o 
  -7   7  19     3832.13     4097.47    716.84 o 
  -5   7  19      264.99     -105.17    628.47 o 
  -3   7  19      121.92      -10.54    551.26 o 
  -1   7  19    11679.70    10851.03    840.90 o 
   1   7  19     2380.80     3552.74    574.73 o 
   3   7  19      283.86       46.25    576.97 o 
   5   7  19     2562.72     2533.49    620.39 o 
   7   7  19      251.48     -294.87    726.00 o 
   9   7  19     2209.54     2333.92    750.69 o 
  11   7  19      501.74      138.90    687.72 o 
 -16   8  19       12.61     -562.13    678.19 o 
 -14   8  19      494.49     -548.24    632.33 o 
 -12   8  19      742.72      227.85    618.04 o 
 -10   8  19      134.64      -65.18    779.01 o 
  -8   8  19      159.33       13.44    750.93 o 
  -6   8  19      399.33       78.63    676.90 o 
  -4   8  19      227.73      676.24    706.09 o 
  -2   8  19     2034.19     1544.08    649.29 o 
   0   8  19       46.07      655.31    676.13 o 
   2   8  19     3341.25     3011.25    729.87 o 
   4   8  19        0.81      382.32    598.51 o 
   6   8  19      550.55     1198.89    674.44 o 
   8   8  19      184.19      601.75   1032.49 o 
  10   8  19     1489.25     1453.01    731.08 o 
 -13   9  19       81.99     -584.29    908.95 o 
 -11   9  19      324.45      -55.70    798.08 o 
  -9   9  19       11.92     -434.63    759.65 o 
  -7   9  19        9.69      -15.28    721.20 o 
  -5   9  19     2058.81     1812.67    752.89 o 
  -3   9  19      588.41      462.91    767.65 o 
  -1   9  19      583.96     -323.88    726.73 o 
   1   9  19     1541.69     1865.20    716.84 o 
   3   9  19       76.83     -241.88    707.85 o 
   5   9  19     2011.77     1938.65    716.02 o 
   7   9  19     1285.46      489.18    935.00 o 
  -8  10  19      196.33     -300.32    791.56 o 
  -6  10  19      434.32      122.11   1167.80 o 
  -4  10  19      712.75      554.73    837.64 o 
  -2  10  19     4983.62     4957.79    863.59 o 
   0  10  19     2004.73     2335.68    867.90 o 
   2  10  19     2716.61     4967.53    914.96 o 
 -22   0  20      222.86     -211.09    665.24 o 
 -20   0  20      394.10     1240.32    919.39 o 
 -18   0  20       35.63       68.31    617.24 o 
 -16   0  20     4878.43     4706.13    681.76 o 
 -14   0  20    17246.23    15365.52   1998.68 o 
 -12   0  20     4628.91     4936.75    645.97 o 
 -10   0  20    10568.72     8991.26    714.15 o 
  -8   0  20    10319.78    11167.19    616.97 o 
  -6   0  20    24984.57    25545.34   1837.77 o 
  -4   0  20    30196.09    31114.48   1049.30 o 
  -2   0  20    43505.80    41768.46   2024.75 o 
   0   0  20     9001.33    10002.51    679.90 o 
   2   0  20    20702.05    20845.63   1359.11 o 
   4   0  20    14214.48    13671.63   1419.07 o 
   6   0  20       27.34     -501.95    528.68 o 
   8   0  20    19334.12    19808.71   1082.48 o 
  10   0  20     5446.78     5976.07   1299.14 o 
  12   0  20    10564.30    12631.69   1658.91 o 
  14   0  20      344.43      599.61   1339.12 o 
  16   0  20      355.10      519.66   1459.04 o 
  18   0  20        5.79     2138.59   1658.91 o 
 -23   1  20        1.73      -20.03    528.89 o 
 -21   1  20      622.63     1078.02    515.73 o 
 -19   1  20       14.91      -97.97    462.67 o 
 -17   1  20      459.54      131.24    413.77 o 
 -15   1  20      169.66      496.35    510.62 o 
 -13   1  20       41.97     -257.72    420.58 o 
 -11   1  20    10382.94    10148.42    527.16 o 
  -9   1  20       30.00      457.67    292.79 o 
  -7   1  20       98.03       82.07    259.10 o 
  -5   1  20     4393.91     4675.68    320.11 o 
  -3   1  20     9573.43    11451.63    573.67 o 
  -1   1  20     6024.48     5792.50    365.79 o 
   1   1  20    11084.16    11341.22    475.57 o 
   3   1  20     5624.49     6448.95    457.92 o 
   5   1  20    29940.72    30907.34    924.68 o 
   7   1  20      190.86     -421.72    493.59 o 
   9   1  20    13517.27    15581.27    869.65 o 
  11   1  20     3854.30     4772.77    687.62 o 
  13   1  20     1351.01     2437.61    711.26 o 
  15   1  20      845.06     -256.01   1099.28 o 
  17   1  20      250.85     1087.76   1066.40 o 
 -22   2  20        3.38      -84.89    515.88 o 
 -20   2  20      205.82      205.22    494.66 o 
 -18   2  20       14.89     -682.33    454.89 o 
 -16   2  20      147.38     -542.80    420.39 o 
 -14   2  20      502.58      883.18    421.97 o 
 -12   2  20       25.23     -128.24    323.02 o 
 -10   2  20     4627.59     5209.83    391.64 o 
  -8   2  20      947.18      797.67    308.60 o 
  -6   2  20     5170.11     5765.35    423.21 o 
  -4   2  20     1430.64      961.98    296.46 o 
  -2   2  20     2722.74     2550.13    322.15 o 
   0   2  20     2585.77     2304.06    327.73 o 
   2   2  20     8457.33     8287.90    523.30 o 
   4   2  20     8020.88     7684.80    607.48 o 
   6   2  20     1753.43     1522.66    644.54 o 
   8   2  20      103.88     -562.60    701.10 o 
  10   2  20     2216.22     2097.63    658.09 o 
  12   2  20       15.26     -375.60   1103.34 o 
  14   2  20     3311.74     2850.95    733.32 o 
  16   2  20      243.00        3.22    775.36 o 
 -21   3  20       20.26       97.19    519.56 o 
 -19   3  20       91.28       51.49    597.16 o 
 -17   3  20      571.29     -167.93    473.01 o 
 -15   3  20      721.75      -92.21    537.24 o 
 -13   3  20       53.85     -122.36    356.84 o 
 -11   3  20     1243.49     1761.88    394.83 o 
  -9   3  20      239.86     -199.89    319.01 o 
  -7   3  20    28015.87    27817.10    770.40 o 
  -5   3  20      365.50      736.42    295.40 o 
  -3   3  20     2014.65     2218.34    517.64 o 
  -1   3  20      375.18     -559.43    461.52 o 
   1   3  20    27151.84    25350.86   1655.32 o 
   3   3  20     3231.42     3091.34    900.07 o 
   5   3  20   110634.49   109640.19   3230.36 o 
   7   3  20     3907.17     3354.50    603.50 o 
   9   3  20    17369.53    16565.71   1968.70 o 
  11   3  20     2788.42     2797.42    819.53 o 
  13   3  20     3646.23     3923.65    768.35 o 
  15   3  20     2145.34     2807.32    772.29 o 
  17   3  20      108.64     -559.48    823.73 o 
 -22   4  20       31.01       62.04    594.90 o 
 -20   4  20      307.09       55.82    564.17 o 
 -18   4  20      137.46      437.22    623.13 o 
 -16   4  20       85.03     -120.32    406.32 o 
 -14   4  20      455.91      686.54    401.85 o 
 -12   4  20       80.07     -400.18    359.79 o 
 -10   4  20     9850.76     9705.90    496.22 o 
  -8   4  20       19.32      167.98    329.36 o 
  -6   4  20    20069.10    19416.02    710.90 o 
  -4   4  20    18904.74    18093.58    878.86 o 
  -2   4  20    40270.07    40854.96   1239.92 o 
   0   4  20     4594.64     4441.24    481.28 o 
   2   4  20    21200.94    21591.22    860.08 o 
   4   4  20     5281.96     4995.81    532.24 o 
   6   4  20      907.64      141.55    492.49 o 
   8   4  20      246.23      896.55   1449.05 o 
  10   4  20       82.50      157.49    876.80 o 
  12   4  20        2.19        2.30    715.52 o 
  14   4  20       31.64      497.33   1644.67 o 
  16   4  20      656.17      828.00    864.80 o 
 -21   5  20       23.40      195.09    636.05 o 
 -19   5  20      764.30      741.93    657.75 o 
 -17   5  20     1714.08     1759.49    496.84 o 
 -15   5  20       13.85     -586.48    390.98 o 
 -13   5  20      707.03      126.67    436.39 o 
 -11   5  20     3141.23     3601.69    435.44 o 
  -9   5  20       16.26     -188.71    433.68 o 
  -7   5  20     3662.80     3505.55    630.91 o 
  -5   5  20       22.52     -712.37    529.66 o 
  -3   5  20    14365.27    13251.36    809.71 o 
  -1   5  20     6276.98     6455.69    683.71 o 
   1   5  20     7531.71     8199.95    758.72 o 
   3   5  20      454.54      361.88    482.00 o 
   5   5  20     9031.54     8444.61    662.94 o 
   7   5  20      823.90     1243.69    576.03 o 
   9   5  20       17.79     -571.88   1009.34 o 
  11   5  20      102.14      107.33    743.95 o 
  13   5  20      748.06      946.26    802.48 o 
  15   5  20      363.68     1227.15    870.79 o 
 -18   6  20       73.14     -557.42    510.99 o 
 -16   6  20       25.75      -78.18    469.64 o 
 -14   6  20     1242.92     1222.27    434.66 o 
 -12   6  20       57.42     -728.43    485.62 o 
 -10   6  20      287.87      279.41    474.96 o 
  -8   6  20     1177.52     1575.65    611.23 o 
  -6   6  20     1535.12     1378.11    598.35 o 
  -4   6  20      163.75     -187.25    514.20 o 
  -2   6  20      735.23      521.55    568.23 o 
   0   6  20     3337.70     4272.30    683.71 o 
   2   6  20      206.45      793.76    559.66 o 
   4   6  20     4971.47     4855.17    617.12 o 
   6   6  20     7199.30     7487.84    699.94 o 
   8   6  20     2686.87     2770.53    941.24 o 
  10   6  20     2240.87     2941.12    657.81 o 
  12   6  20       68.33      114.17    805.88 o 
 -17   7  20      285.45      298.08    807.76 o 
 -15   7  20        4.47     -135.96    661.70 o 
 -13   7  20     1702.09     2153.96    619.54 o 
 -11   7  20      219.59     -731.68    700.12 o 
  -9   7  20       19.84      273.94    688.41 o 
  -7   7  20      795.80       61.75    631.39 o 
  -5   7  20       81.41     -273.42    651.67 o 
  -3   7  20     2065.74     2765.77    661.44 o 
  -1   7  20       45.27      850.51    638.09 o 
   1   7  20      605.16      401.00    701.63 o 
   3   7  20     3812.30     3593.81    623.10 o 
   5   7  20     1990.19     2541.28    655.56 o 
   7   7  20     1643.78     1921.86    811.39 o 
   9   7  20     5787.02     7044.59    906.07 o 
  11   7  20      249.54      183.74    651.45 o 
 -14   8  20      296.77     -277.77    724.52 o 
 -12   8  20       83.53    -1102.68    735.12 o 
 -10   8  20      149.56      313.58    765.30 o 
  -8   8  20     1114.12     1005.12    766.03 o 
  -6   8  20     2767.40     1425.45    858.90 o 
  -4   8  20      738.99      259.44    772.69 o 
  -2   8  20      638.41      771.75    736.73 o 
   0   8  20      782.77       31.56    677.93 o 
   2   8  20     8386.18     7858.02   1338.66 o 
   4   8  20     5715.43     5260.05    680.14 o 
   6   8  20     4561.32     5128.94    765.80 o 
   8   8  20     9598.43    11600.44   2858.12 o 
 -11   9  20      108.15     -923.90    756.96 o 
  -9   9  20      444.02      970.59    777.53 o 
  -7   9  20     3546.92     2386.43    874.35 o 
  -5   9  20      629.48      909.69    753.94 o 
  -3   9  20     4559.68     4321.85    860.94 o 
  -1   9  20       35.14      136.03    754.50 o 
   1   9  20     1590.95     1890.93    762.24 o 
   3   9  20      408.81     -280.38    719.10 o 
   5   9  20       10.25      135.79    877.00 o 
  -6  10  20      320.27      263.29    807.15 o 
  -4  10  20      801.75      635.12    988.25 o 
  -2  10  20      880.62      614.72    787.69 o 
   0  10  20     2646.76     4746.49    923.53 o 
 -23   1  21       47.00      454.82    537.24 o 
 -21   1  21        1.89      159.72    514.22 o 
 -19   1  21       21.74      783.63    485.88 o 
 -17   1  21       11.83      747.83    434.94 o 
 -15   1  21       15.10      -41.60    418.12 o 
 -13   1  21     1979.96     1836.46    405.90 o 
 -11   1  21      295.72      -60.94    323.62 o 
  -9   1  21      525.86      606.11    322.50 o 
  -7   1  21    12005.16    11656.12    447.16 o 
  -5   1  21    15264.88    16397.01    540.77 o 
  -3   1  21    16103.28    16332.78    545.77 o 
  -1   1  21     5689.54     5729.17    393.53 o 
   1   1  21    12523.03    13814.95    590.46 o 
   3   1  21       34.67     -312.90    372.15 o 
   5   1  21     2807.11     2818.88    664.07 o 
   7   1  21      167.52     -159.76    517.18 o 
   9   1  21    18459.18    18689.35   1073.71 o 
  11   1  21     2305.36     2475.79   1049.93 o 
  13   1  21     6299.93     6273.97   1091.95 o 
  15   1  21     3241.76     3524.56   1108.82 o 
  17   1  21      580.44       -5.67   1095.23 o 
 -22   2  21     1282.77     1912.44    545.94 o 
 -20   2  21      402.21      449.42    626.01 o 
 -18   2  21      574.38      283.50    493.41 o 
 -16   2  21     1965.53     2291.51    496.94 o 
 -14   2  21        4.34      116.02    438.50 o 
 -12   2  21     8994.45    10254.85    507.85 o 
 -10   2  21     1957.76     1767.57    347.23 o 
  -8   2  21     5654.80     5997.97    400.84 o 
  -6   2  21       82.44       35.67    289.34 o 
  -4   2  21     8159.79     7503.42    434.32 o 
  -2   2  21     3385.11     3422.71    369.64 o 
   0   2  21    22201.46    22414.49    688.33 o 
   2   2  21    17927.48    17782.66    730.40 o 
   4   2  21    19756.89    21077.54   1061.99 o 
   6   2  21     9552.45     9247.49    709.77 o 
   8   2  21     1653.98     1939.26   1668.90 o 
  10   2  21     2425.39     2634.14    672.38 o 
  12   2  21      459.99      331.32    672.67 o 
  14   2  21     9630.54    10698.29    946.29 o 
  16   2  21      273.69     -308.45   1041.25 o 
 -21   3  21        1.42       21.32    528.72 o 
 -19   3  21      243.65      544.89    537.44 o 
 -17   3  21      603.92     1106.99    525.04 o 
 -15   3  21      159.76       97.65    430.17 o 
 -13   3  21     4034.42     4409.37    450.93 o 
 -11   3  21      355.33      216.00    348.28 o 
  -9   3  21     2947.52     2801.25    373.44 o 
  -7   3  21     3713.26     3865.32    374.48 o 
  -5   3  21     2377.50     2091.82    374.25 o 
  -3   3  21     1490.25      201.75    963.00 o 
  -1   3  21      402.29     -748.62    499.08 o 
   1   3  21     2870.98     2358.22    449.46 o 
   3   3  21    25710.72    23767.55    903.41 o 
   5   3  21     6506.12     6102.41    709.84 o 
   7   3  21      214.14     -666.20    582.66 o 
   9   3  21     1276.87     1682.51   1469.03 o 
  11   3  21      614.71      816.62   1272.63 o 
  13   3  21     1919.58     3259.52   1098.04 o 
  15   3  21       39.79     1182.07    784.54 o 
 -20   4  21        7.70      154.06    505.01 o 
 -18   4  21       37.06      362.94    488.52 o 
 -16   4  21      511.60     1068.81    455.38 o 
 -14   4  21      180.65       95.82    397.23 o 
 -12   4  21      216.05      -58.22    470.28 o 
 -10   4  21       54.72      367.50    365.40 o 
  -8   4  21     4447.77     5640.29    426.55 o 
  -6   4  21     1525.91     1675.19    545.26 o 
  -4   4  21    17972.25    18093.73    899.14 o 
  -2   4  21    12401.14    12787.74   1076.05 o 
   0   4  21     1986.08     1710.57    477.02 o 
   2   4  21     7421.01     6922.45    596.08 o 
   4   4  21     5947.12     5607.82    578.67 o 
   6   4  21     4279.09     3194.13    556.83 o 
   8   4  21    15859.96     9293.88   1798.82 o 
  10   4  21     1139.32     1634.89    709.34 o 
  12   4  21     5940.10     6235.77   1776.00 o 
  14   4  21      168.98      895.38    798.69 o 
 -19   5  21        6.51      805.10    597.31 o 
 -17   5  21      107.34      195.25    418.00 o 
 -15   5  21       20.36     -547.83    447.16 o 
 -13   5  21        9.00       37.66    406.09 o 
 -11   5  21     1429.77     1158.69    394.94 o 
  -9   5  21     5115.42     5315.47    543.36 o 
  -7   5  21     1159.40      776.29    572.86 o 
  -5   5  21     2289.73     2186.10    761.40 o 
  -3   5  21    22091.86    22485.05   1054.94 o 
  -1   5  21     1030.96     1784.78    497.72 o 
   1   5  21     2804.48     2938.80    497.39 o 
   3   5  21    22546.27    19880.15   1051.02 o 
   5   5  21     5116.06     6142.45    871.23 o 
   7   5  21      514.75     -160.52    554.68 o 
   9   5  21       94.63    -1465.08   1059.30 o 
  11   5  21     1272.07      -40.30    766.34 o 
  13   5  21     1754.75      522.34    889.74 o 
 -18   6  21       48.94     -189.10    500.96 o 
 -16   6  21      105.34      -35.53    443.62 o 
 -14   6  21       70.63     -256.41    587.55 o 
 -12   6  21      216.45     -511.05    562.32 o 
 -10   6  21      452.51     -156.21    668.14 o 
  -8   6  21     2122.95     2793.30    680.22 o 
  -6   6  21      618.23     -228.02    614.99 o 
  -4   6  21     2795.88     2970.14    643.42 o 
  -2   6  21     3498.39     3636.46    673.08 o 
   0   6  21     2597.40     3106.50    634.25 o 
   2   6  21      573.51      813.06    545.38 o 
   4   6  21       21.28      460.49    569.85 o 
   6   6  21     6354.29     6918.19    704.85 o 
   8   6  21     2949.11     3581.54   1519.00 o 
  10   6  21     1267.50       80.04    975.19 o 
  12   6  21     3259.43     2993.09   1525.18 o 
 -17   7  21       86.26     -398.31    773.14 o 
 -15   7  21      809.68       -7.90    617.68 o 
 -13   7  21     2545.14     1883.29    661.09 o 
 -11   7  21      152.62       13.50    671.03 o 
  -9   7  21     1498.24     1879.44    700.32 o 
  -7   7  21       83.10      441.08    701.00 o 
  -5   7  21      752.81     -368.82    586.94 o 
  -3   7  21     3547.91     3519.57    709.74 o 
  -1   7  21     4734.32     4887.13    758.59 o 
   1   7  21     1502.96      891.56    674.22 o 
   3   7  21     1554.63     1861.66    619.96 o 
   5   7  21     2030.56     2003.85    647.18 o 
   7   7  21       55.43     -261.74    639.63 o 
   9   7  21      317.97      437.72    810.63 o 
  11   7  21      197.01     -612.98    793.00 o 
 -14   8  21        5.50     -956.52    829.71 o 
 -12   8  21      334.79     -100.92    733.18 o 
 -10   8  21       12.91     -824.98    708.90 o 
  -8   8  21     2988.60     2801.52    734.57 o 
  -6   8  21        6.66     -950.92    633.94 o 
  -4   8  21     7709.96     8218.34    840.99 o 
  -2   8  21     1778.79     2534.06    732.76 o 
   0   8  21     1061.70     1123.37    715.97 o 
   2   8  21      383.16      697.70    743.70 o 
   4   8  21     1730.78     2247.54    862.29 o 
   6   8  21       17.58     -416.49    664.01 o 
   8   8  21     3377.55     3611.34   1193.07 o 
 -11   9  21        0.37    -1170.47    780.32 o 
  -9   9  21      330.60     -411.31    788.53 o 
  -7   9  21      832.64     1027.12    753.50 o 
  -5   9  21     3147.31     1205.73    751.06 o 
  -3   9  21      100.68       66.68    778.42 o 
  -1   9  21     1067.78     1297.90    794.42 o 
   1   9  21     1013.55     1075.14    754.33 o 
   3   9  21     2116.22     1784.55    778.76 o 
   5   9  21     6900.28     4948.56    850.03 o 
 -22   0  22      397.60      951.04    731.88 o 
 -20   0  22      353.26      195.34    739.09 o 
 -18   0  22     5451.17     5656.16    753.94 o 
 -16   0  22     4951.00     4980.47    753.41 o 
 -14   0  22       68.80      853.23    639.58 o 
 -12   0  22    20301.08    23275.65   1117.70 o 
 -10   0  22    11112.70     9568.94   1758.84 o 
  -8   0  22    16598.01    17010.56    761.39 o 
  -6   0  22     8691.53     8114.08    557.19 o 
  -4   0  22     1950.68     1870.44    629.30 o 
  -2   0  22      113.13       36.88    497.99 o 
   0   0  22      351.89      437.92    517.22 o 
   2   0  22     7493.79     7183.37    709.17 o 
   4   0  22      153.65     -166.72    538.70 o 
   6   0  22      912.73     -119.46    590.16 o 
   8   0  22     8922.02     9853.51   1479.03 o 
  10   0  22     3433.19     5236.55   1339.12 o 
  12   0  22      363.48     1419.07   1319.13 o 
  14   0  22     1924.85      739.51   1439.05 o 
  16   0  22     3570.45     4257.20   1618.93 o 
 -21   1  22      164.61       46.36    514.54 o 
 -19   1  22       19.67      219.89    499.96 o 
 -17   1  22        7.00        3.60    449.48 o 
 -15   1  22      249.72      188.58    441.86 o 
 -13   1  22      526.77      414.45    421.85 o 
 -11   1  22      418.24      384.33    391.55 o 
  -9   1  22      743.40      621.54    339.25 o 
  -7   1  22       16.14       65.82    292.75 o 
  -5   1  22     1526.17     1990.09    309.64 o 
  -3   1  22    25174.76    25661.36    789.66 o 
  -1   1  22    39620.40    39283.04   1044.42 o 
   1   1  22    11929.36    12326.26    562.73 o 
   3   1  22    32509.34    31841.18    983.73 o 
   5   1  22     3228.52     3704.43    598.41 o 
   7   1  22     1415.84     1048.62    559.59 o 
   9   1  22     2388.47     2963.12    638.48 o 
  11   1  22     1112.32     1598.27   1177.58 o 
  13   1  22     1644.39      428.93    981.55 o 
  15   1  22      312.67     -451.78   1052.26 o 
 -22   2  22       68.53        1.68    628.41 o 
 -20   2  22        6.90      731.31    515.11 o 
 -18   2  22       10.43     -271.26    462.75 o 
 -16   2  22      411.59       91.41    455.25 o 
 -14   2  22      150.20      -50.65    413.73 o 
 -12   2  22     1823.78     2215.42    385.74 o 
 -10   2  22      878.61     1094.97    358.47 o 
  -8   2  22      408.77        0.34    312.30 o 
  -6   2  22     1543.38     1904.43    322.12 o 
  -4   2  22     1141.86      317.69    507.88 o 
  -2   2  22       33.14     -488.50    325.67 o 
   0   2  22    13583.42    13589.92    664.88 o 
   2   2  22      994.25      787.48    530.53 o 
   4   2  22     2416.22     2852.08    567.83 o 
   6   2  22     8017.54     6818.45    815.69 o 
   8   2  22       24.81     -891.31   1778.83 o 
  10   2  22       12.41       12.75    676.67 o 
  12   2  22      177.58     1121.46    727.91 o 
  14   2  22        0.21      134.13    755.70 o 
  16   2  22      324.63       27.16   1359.11 o 
 -21   3  22        2.38      503.64    578.94 o 
 -19   3  22      227.47       -9.38    579.86 o 
 -17   3  22        1.76     -348.20    504.85 o 
 -15   3  22      329.63      537.91    672.17 o 
 -13   3  22     2183.81     3249.83    417.48 o 
 -11   3  22      777.31     1301.26    374.17 o 
  -9   3  22     2403.77     2930.74    377.67 o 
  -7   3  22     3153.31     2534.95    417.63 o 
  -5   3  22      498.52     -551.00    367.34 o 
  -3   3  22       82.14     -514.91    402.88 o 
  -1   3  22    25305.38    23903.37    978.35 o 
   1   3  22    17508.24    17708.11    864.48 o 
   3   3  22    51212.35    49349.66   1443.94 o 
   5   3  22     3534.33     4432.26   1101.23 o 
   7   3  22    12398.50    12186.43   1379.00 o 
   9   3  22      329.92      306.25   1319.13 o 
  11   3  22      130.38      308.02    689.60 o 
  13   3  22      408.98     -291.48    704.68 o 
  15   3  22      869.88      744.01    817.24 o 
 -20   4  22        8.59     -476.18    518.17 o 
 -18   4  22       13.42     -157.34    508.75 o 
 -16   4  22      727.38      699.89    470.14 o 
 -14   4  22      627.10       78.78    399.76 o 
 -12   4  22     3451.29     3860.02    440.95 o 
 -10   4  22     2759.15     2274.26    396.71 o 
  -8   4  22    10592.17    10406.05    588.59 o 
  -6   4  22       72.77     -567.32    476.52 o 
  -4   4  22    13839.55    12059.77    832.02 o 
  -2   4  22     5960.59     5721.19    605.82 o 
   0   4  22     2178.77     2150.97    513.21 o 
   2   4  22     2359.67     1975.44    524.68 o 
   4   4  22      273.71      -18.38    502.61 o 
   6   4  22     2483.34     1445.43    643.53 o 
   8   4  22        5.89     -307.36   1079.29 o 
  10   4  22        2.99      134.25    721.22 o 
  12   4  22      298.79     -671.03    860.09 o 
  14   4  22      474.90       -2.20    737.92 o 
 -19   5  22      657.69     1300.11    534.23 o 
 -17   5  22      288.90      232.54    636.85 o 
 -15   5  22     2131.50     1649.08    439.89 o 
 -13   5  22      582.43      703.66    434.36 o 
 -11   5  22     1787.09     1860.78    587.93 o 
  -9   5  22     4285.54     4040.89    782.85 o 
  -7   5  22     1907.02      695.05    607.69 o 
  -5   5  22     2990.54     2924.48    617.78 o 
  -3   5  22      175.77      156.65    539.98 o 
  -1   5  22     1183.74      871.72    571.20 o 
   1   5  22     1188.48      752.95    504.10 o 
   3   5  22     1952.66     2187.56    565.11 o 
   5   5  22      283.16      -39.01    556.61 o 
   7   5  22     3425.83     3882.61    879.73 o 
   9   5  22      314.20      639.72   1002.97 o 
  11   5  22        0.64     -532.97    758.17 o 
  13   5  22       14.25    -1386.50   1372.63 o 
 -18   6  22       32.26     -701.45    467.63 o 
 -16   6  22      208.75      439.31    657.75 o 
 -14   6  22        5.99     -209.57    614.39 o 
 -12   6  22     1802.48     1451.73    568.84 o 
 -10   6  22      649.86      965.17    625.27 o 
  -8   6  22      527.47     -244.71    560.50 o 
  -6   6  22     1872.64     2910.72    668.27 o 
  -4   6  22     3247.80     2180.10    663.59 o 
  -2   6  22       61.58     -452.80    573.11 o 
   0   6  22    11768.82    11899.13    859.03 o 
   2   6  22        5.55     -210.61    559.52 o 
   4   6  22    16836.11    15269.04    865.22 o 
   6   6  22      939.08      412.03    818.63 o 
   8   6  22     1182.12      422.58   1055.31 o 
  10   6  22       39.46     -537.23    789.61 o 
  12   6  22     1034.01     1432.41    777.43 o 
 -15   7  22       68.48     -661.04    567.41 o 
 -13   7  22       60.80     -987.43    781.57 o 
 -11   7  22       24.97    -1109.37    739.58 o 
  -9   7  22        1.31     -523.27    853.53 o 
  -7   7  22        8.29     -410.09    655.79 o 
  -5   7  22      278.99        4.17    627.67 o 
  -3   7  22     1575.37     1662.41    715.25 o 
  -1   7  22     4008.76     2730.13    769.79 o 
   1   7  22        3.70      357.11    670.00 o 
   3   7  22     2266.63     2783.45   1005.45 o 
   5   7  22      565.40     1148.07    666.75 o 
   7   7  22    10069.08    10622.37   1482.81 o 
   9   7  22     2942.65     2637.20    886.38 o 
 -14   8  22       10.91       63.65    825.57 o 
 -12   8  22       67.49     -433.52    863.49 o 
 -10   8  22     1704.20     1852.16    792.45 o 
  -8   8  22       20.34      350.66    707.25 o 
  -6   8  22      761.83      -19.86    742.69 o 
  -4   8  22      508.39     1196.46    899.14 o 
  -2   8  22      102.50     -720.72    705.53 o 
   0   8  22     6103.57     5730.32    823.27 o 
   2   8  22     1241.40     1351.88    776.40 o 
   4   8  22     9839.37     9404.55   1076.05 o 
   6   8  22      356.73     -513.93    664.09 o 
   8   8  22      293.50     -234.79   1142.43 o 
  -9   9  22     1014.46      732.41    814.38 o 
  -7   9  22     1746.37     2125.41    803.90 o 
  -5   9  22     1319.07     1228.57    791.22 o 
  -3   9  22        5.91      -97.84    794.36 o 
  -1   9  22      401.60     -251.71    762.65 o 
   1   9  22      161.48     -733.42    728.19 o 
   3   9  22      106.81      -59.56    761.81 o 
 -21   1  23        0.17      105.27    508.48 o 
 -19   1  23        0.99      369.39    505.07 o 
 -17   1  23      327.90     -512.55    471.06 o 
 -15   1  23      384.18      794.23    453.62 o 
 -13   1  23      849.40      518.30    440.91 o 
 -11   1  23       55.33      153.59    406.61 o 
  -9   1  23     5820.97     4844.25    407.76 o 
  -7   1  23        1.07     -436.84    294.67 o 
  -5   1  23    11202.67    11822.67    519.77 o 
  -3   1  23      740.90      875.61    337.68 o 
  -1   1  23     7172.23     7360.77    493.56 o 
   1   1  23     4616.05     5457.00    579.69 o 
   3   1  23    12466.17    15286.74    866.06 o 
   5   1  23     3367.94     2798.20    603.68 o 
   7   1  23    32136.95    30956.51   2436.29 o 
   9   1  23        6.92      613.77    660.90 o 
  11   1  23     9957.10    11254.99   1359.11 o 
  13   1  23      337.04     -726.95    986.58 o 
  15   1  23      584.13      -33.10   1108.82 o 
 -22   2  23      214.26      998.91    560.69 o 
 -20   2  23      399.34      240.36    515.80 o 
 -18   2  23      784.15      930.60    481.68 o 
 -16   2  23       61.59     -323.55    450.88 o 
 -14   2  23     2249.37     1791.61    481.20 o 
 -12   2  23      582.17      260.01    376.55 o 
 -10   2  23      365.15      209.53    362.53 o 
  -8   2  23     8161.13     8509.85    480.38 o 
  -6   2  23      215.08       48.03    390.41 o 
  -4   2  23    15603.19    14559.10    580.29 o 
  -2   2  23    10240.76    10051.23    507.45 o 
   0   2  23    13529.18    13819.52    995.27 o 
   2   2  23      641.80       82.93    489.67 o 
   4   2  23    10327.26    10178.70    999.99 o 
   6   2  23     2750.84     3237.83    767.87 o 
   8   2  23     1364.02     1438.14   2128.60 o 
  10   2  23      634.62      886.38    666.03 o 
  12   2  23       60.85      955.53    726.65 o 
  14   2  23      580.28     -442.93   1047.15 o 
 -21   3  23      223.42      326.77    585.49 o 
 -19   3  23       10.94     -300.81    483.68 o 
 -17   3  23      343.29      630.11    526.87 o 
 -15   3  23      204.69      225.07    459.13 o 
 -13   3  23     4468.17     4166.38    456.07 o 
 -11   3  23     3700.59     4241.07    542.80 o 
  -9   3  23        3.54     -344.63    364.66 o 
  -7   3  23       71.82     -158.13    413.27 o 
  -5   3  23     3584.05     3953.61    575.30 o 
  -3   3  23      217.64      150.11    499.69 o 
  -1   3  23     1334.28      637.63    998.16 o 
   1   3  23    10963.23    10033.30   1347.20 o 
   3   3  23     3209.69     1488.32    680.90 o 
   5   3  23       15.60     -643.43   1150.38 o 
   7   3  23      698.59      715.01    999.79 o 
   9   3  23      130.06     -256.17   1798.82 o 
  11   3  23     1354.19      754.09    720.06 o 
  13   3  23      854.83      543.24    770.15 o 
  15   3  23      406.03      967.86    870.34 o 
 -20   4  23       82.90      -70.13    902.96 o 
 -18   4  23       17.11      -63.80    571.20 o 
 -16   4  23      201.06      342.59    677.13 o 
 -14   4  23       36.39     -503.96    401.11 o 
 -12   4  23     1742.44     1524.94    426.17 o 
 -10   4  23       14.14      541.26    376.12 o 
  -8   4  23     4459.30     5085.32    638.67 o 
  -6   4  23      840.32      780.50    640.93 o 
  -4   4  23      912.52     1485.87    552.27 o 
  -2   4  23      128.02     -506.98    506.96 o 
   0   4  23       28.07     -993.87    696.56 o 
   2   4  23     2590.27     1651.11    844.63 o 
   4   4  23     4257.99     3617.00   1220.28 o 
   6   4  23     6304.58     5973.47   1012.24 o 
   8   4  23     8824.76     7838.99    938.46 o 
  10   4  23    10950.16     9325.77   1257.34 o 
  12   4  23       19.78    -1126.36    750.91 o 
  14   4  23      119.45     -238.54    923.04 o 
 -19   5  23        7.03      334.68    534.75 o 
 -17   5  23        0.11     -588.65    530.67 o 
 -15   5  23       27.44      685.28    487.46 o 
 -13   5  23       18.11     -395.95    402.31 o 
 -11   5  23      109.73      284.63    611.23 o 
  -9   5  23     5020.03     4615.24    998.31 o 
  -7   5  23       25.63     -703.64    924.31 o 
  -5   5  23    12855.73    12495.08   1432.91 o 
  -3   5  23      676.62      413.08    590.03 o 
  -1   5  23     2899.40     3651.33    646.52 o 
   1   5  23     1257.10     1037.84    542.22 o 
   3   5  23      584.62      660.73    566.62 o 
   5   5  23       84.03     -573.81    744.29 o 
   7   5  23     6488.10     9054.35   1964.54 o 
   9   5  23      111.58     -652.81   2188.56 o 
  11   5  23     6375.63     8155.97   1196.26 o 
  13   5  23      534.34     -248.17    873.49 o 
 -18   6  23       28.04     -345.17    488.88 o 
 -16   6  23      116.67     -265.34    589.96 o 
 -14   6  23      171.22        4.34    604.57 o 
 -12   6  23        8.56      565.58    648.65 o 
 -10   6  23      851.42      846.54    684.21 o 
  -8   6  23        3.49     -582.65    669.67 o 
  -6   6  23      554.68      590.35    640.78 o 
  -4   6  23       23.00     -423.95    536.19 o 
  -2   6  23       25.06     -210.02    713.75 o 
   0   6  23     7893.73     6463.39   1001.63 o 
   2   6  23      112.28      183.76    573.80 o 
   4   6  23    15387.40    15021.38   1165.48 o 
   6   6  23      594.47      359.40    607.47 o 
   8   6  23     6679.48     5361.95   1190.41 o 
  10   6  23      176.88     -264.24    856.35 o 
 -15   7  23      424.97     -188.35    958.32 o 
 -13   7  23       79.22      397.00    729.63 o 
 -11   7  23      248.13      170.87    755.39 o 
  -9   7  23      865.77     1113.20    774.23 o 
  -7   7  23     4537.20     4569.63    794.25 o 
  -5   7  23     1450.86     1590.01    714.40 o 
  -3   7  23      516.90     1588.26   1132.82 o 
  -1   7  23     2601.30     2588.57    680.12 o 
   1   7  23       49.38     -881.67    681.08 o 
   3   7  23     1880.14     1447.22    632.59 o 
   5   7  23      798.80      414.82    665.50 o 
   7   7  23       63.81    -1022.44    734.74 o 
   9   7  23      107.30     -508.83    844.25 o 
 -12   8  23      595.94     -838.24    850.01 o 
 -10   8  23      186.91      118.68    819.41 o 
  -8   8  23       89.12     -606.51    759.10 o 
  -6   8  23       92.29     -618.88    774.71 o 
  -4   8  23      694.14      494.55    732.90 o 
  -2   8  23      580.17      903.05    773.37 o 
   0   8  23       32.27     -226.85    730.34 o 
   2   8  23     3734.83     2969.97    810.27 o 
   4   8  23      582.20      810.95    717.26 o 
   6   8  23     4133.14     3279.03   1024.12 o 
  -7   9  23       13.17      249.20    944.40 o 
  -5   9  23       58.57      189.54    825.50 o 
  -3   9  23      408.55     -128.84    752.34 o 
  -1   9  23     1382.66      930.92    777.64 o 
   1   9  23      929.96     -607.90    758.11 o 
 -22   0  24      183.65     1232.07    949.38 o 
 -20   0  24     1996.07     2946.27   1189.22 o 
 -18   0  24      952.82     1894.60    742.66 o 
 -16   0  24     5827.84     4658.88    790.94 o 
 -14   0  24     4756.16     5202.17    767.81 o 
 -12   0  24     2625.85     3286.95    664.24 o 
 -10   0  24     8987.97     8166.61    773.84 o 
  -8   0  24     3575.94     4841.54    681.97 o 
  -6   0  24      195.72      335.78    430.38 o 
  -4   0  24     4261.29     4036.14    879.42 o 
  -2   0  24     2884.57     2562.11    608.83 o 
   0   0  24     5154.64     5520.03    709.17 o 
   2   0  24     9918.24     8082.37    761.52 o 
   4   0  24     1978.19     1964.45    819.46 o 
   6   0  24     8785.73     8794.21   1499.01 o 
   8   0  24     7394.88     8714.27   1519.00 o 
  10   0  24     3514.24     4397.11   1499.01 o 
  12   0  24     1841.95     1399.08   1479.03 o 
  14   0  24      241.04     -399.74   1519.00 o 
 -21   1  24      142.06      421.90    527.75 o 
 -19   1  24       44.65      231.80    502.26 o 
 -17   1  24      856.78      254.92    498.37 o 
 -15   1  24      990.76      841.32    459.80 o 
 -13   1  24     2692.05     3214.19    473.42 o 
 -11   1  24     1126.13      824.62    435.28 o 
  -9   1  24     7693.85     8062.93    770.67 o 
  -7   1  24     3812.04     3963.63    402.10 o 
  -5   1  24     6952.65     7722.73    471.40 o 
  -3   1  24     2367.12     2595.75    376.73 o 
  -1   1  24     7389.78     7889.48    531.96 o 
   1   1  24       11.48      536.57    423.62 o 
   3   1  24    13056.93    14685.58   1207.12 o 
   5   1  24     3165.83     4013.47    644.48 o 
   7   1  24       11.59       61.16    572.25 o 
   9   1  24      353.10      208.10    660.01 o 
  11   1  24     4411.46     3076.33   1578.96 o 
  13   1  24      206.79    -1221.42   1016.39 o 
  15   1  24     1269.47     1275.85   1150.20 o 
 -20   2  24       57.72     -152.96    535.03 o 
 -18   2  24        0.89     -138.04    545.78 o 
 -16   2  24        7.02       61.26    666.40 o 
 -14   2  24       31.54      302.39    712.56 o 
 -12   2  24       26.75      -36.39    436.34 o 
 -10   2  24        2.80      124.67    375.68 o 
  -8   2  24     2237.11     2088.27    388.67 o 
  -6   2  24      381.00        5.87    410.42 o 
  -4   2  24     9059.17    10153.87    953.43 o 
  -2   2  24    11253.65    11633.34    900.36 o 
   0   2  24      635.73      180.48    659.67 o 
   2   2  24     2498.65     2421.07    590.21 o 
   4   2  24     1148.69      484.86    863.32 o 
   6   2  24     2672.09     1855.44    693.30 o 
   8   2  24     3031.87     2155.60    979.56 o 
  10   2  24      691.27     1442.99    704.71 o 
  12   2  24     1198.04      467.39   1147.66 o 
  14   2  24     4216.02     2180.84   1172.43 o 
 -21   3  24       31.48      938.42    597.40 o 
 -19   3  24       93.14      137.32    503.54 o 
 -17   3  24      210.60      417.91    490.50 o 
 -15   3  24        0.53       11.64    628.90 o 
 -13   3  24     1257.92     2140.40    537.83 o 
 -11   3  24      430.53      595.05    402.74 o 
  -9   3  24       57.52     -149.59    438.50 o 
  -7   3  24      717.44      929.70    426.96 o 
  -5   3  24    19102.84    19180.64    948.93 o 
  -3   3  24     7201.09     7190.35    637.40 o 
  -1   3  24    64931.00    62468.44   1947.08 o 
   1   3  24     1002.31      -25.50   1207.30 o 
   3   3  24     6744.23     6195.15   2223.39 o 
   5   3  24     1053.16     -373.98   1228.20 o 
   7   3  24     1682.91      690.92   1038.44 o 
   9   3  24      557.39     1388.05   1548.98 o 
  11   3  24     2574.66     3405.38   1218.34 o 
  13   3  24      701.36     1073.60    818.46 o 
 -20   4  24      125.18     -236.33    562.76 o 
 -18   4  24       15.21       75.16    491.72 o 
 -16   4  24     1536.32     1046.47    641.26 o 
 -14   4  24       77.94      229.82    425.02 o 
 -12   4  24     3668.20     3787.83    451.70 o 
 -10   4  24     7893.76     7325.72    576.18 o 
  -8   4  24     2685.03     2527.44    636.44 o 
  -6   4  24      488.86     -382.83    557.50 o 
  -4   4  24     1723.36     1949.42    549.00 o 
  -2   4  24     1070.46     -571.57    739.08 o 
   0   4  24    10784.78    10066.79   1927.08 o 
   2   4  24     3390.87     1940.19   1574.71 o 
   4   4  24      569.15     -267.17   1292.53 o 
   6   4  24      187.92     -597.35   1591.77 o 
   8   4  24     1496.53      369.09   1090.74 o 
  10   4  24       53.98      166.45    751.06 o 
  12   4  24     1091.26      271.77   1339.81 o 
 -19   5  24       24.18      168.04    578.64 o 
 -17   5  24     1025.01      854.96    839.49 o 
 -15   5  24       70.23     -354.98    440.19 o 
 -13   5  24      871.01      940.32    575.23 o 
 -11   5  24     1265.19      974.80    636.16 o 
  -9   5  24      411.52       59.27    652.68 o 
  -7   5  24     3471.47     3652.30    874.99 o 
  -5   5  24      331.80      168.76    741.71 o 
  -3   5  24      246.21     -138.34    523.75 o 
  -1   5  24     1583.14     1494.80    628.55 o 
   1   5  24     2495.78     1503.69    588.66 o 
   3   5  24      757.02     -289.27    781.95 o 
   5   5  24       14.67     -377.56    686.55 o 
   7   5  24      150.96    -1470.66   1274.69 o 
   9   5  24      316.32    -1388.65   1068.56 o 
  11   5  24      169.65     -299.39    730.10 o 
 -16   6  24       25.25     -444.69    649.76 o 
 -14   6  24      160.60     -600.43    677.65 o 
 -12   6  24        2.39      -28.81    750.32 o 
 -10   6  24       27.89     -175.08    669.98 o 
  -8   6  24      968.24      335.11    694.67 o 
  -6   6  24      384.46      646.43    745.94 o 
  -4   6  24      406.18      269.06    655.06 o 
  -2   6  24    10212.59     8875.34   1103.97 o 
   0   6  24     4138.86     3098.85    942.40 o 
   2   6  24     1662.35     1626.73    610.45 o 
   4   6  24     1776.93     1537.14    640.47 o 
   6   6  24      632.08     -466.83   1292.48 o 
   8   6  24     2724.29     1416.90   2058.65 o 
  10   6  24     3518.86     3167.95   1123.55 o 
 -15   7  24       92.53     -615.94    759.58 o 
 -13   7  24       42.61     -852.25    723.16 o 
 -11   7  24      983.77      211.50    718.22 o 
  -9   7  24       27.47     -966.35    644.23 o 
  -7   7  24      248.77     -374.47    673.72 o 
  -5   7  24      477.09     -109.26    803.37 o 
  -3   7  24     2273.68     2877.33    734.98 o 
  -1   7  24     1838.53     1937.54    998.44 o 
   1   7  24      667.82      305.80    721.72 o 
   3   7  24     7648.79     6842.34   1001.82 o 
   5   7  24       11.85     -546.81    649.85 o 
   7   7  24     5955.62     6363.77    963.58 o 
 -12   8  24       24.70      214.38    806.86 o 
 -10   8  24       31.79     -614.69    846.20 o 
  -8   8  24       21.18    -1095.80    730.54 o 
  -6   8  24     2491.90     1873.56    830.50 o 
  -4   8  24     2356.00     2011.25    812.03 o 
  -2   8  24     3067.62     2800.42    834.62 o 
   0   8  24      877.72      950.28    773.96 o 
   2   8  24     3444.94     3587.42    820.00 o 
   4   8  24      459.06      211.66    715.94 o 
  -5   9  24        2.08     -577.69    843.92 o 
  -3   9  24      391.53      234.25    805.92 o 
  -1   9  24      651.96     -121.09    765.05 o 
 -21   1  25        4.03      745.41    533.26 o 
 -19   1  25      356.74      524.13    532.10 o 
 -17   1  25       12.11      471.02    491.99 o 
 -15   1  25      240.83      454.97    474.54 o 
 -13   1  25      627.56     1148.75    468.23 o 
 -11   1  25     2000.71     2560.78    477.40 o 
  -9   1  25     1558.96      920.16    377.73 o 
  -7   1  25     3208.18     3547.40    465.72 o 
  -5   1  25       14.16     -409.38    373.95 o 
  -3   1  25     2680.21     2776.33    445.55 o 
  -1   1  25     7553.44     7677.83    556.78 o 
   1   1  25    12967.35    11930.15   1762.36 o 
   3   1  25    20662.23    23228.32   1071.63 o 
   5   1  25    12469.85    12534.11   1154.74 o 
   7   1  25     9499.37     9203.82    789.45 o 
   9   1  25     6962.32     8114.18   1156.57 o 
  11   1  25      128.32      400.14   1036.96 o 
  13   1  25      129.82      221.45   1046.18 o 
 -20   2  25      194.38      194.18    643.32 o 
 -18   2  25      155.79      206.25    524.28 o 
 -16   2  25      220.01      509.90    510.36 o 
 -14   2  25      137.55      -44.96    465.88 o 
 -12   2  25      840.00      561.46    465.06 o 
 -10   2  25     8106.06     9565.11    534.07 o 
  -8   2  25     2777.15     2518.62    476.84 o 
  -6   2  25     6306.28     6098.14    515.96 o 
  -4   2  25    10936.80    10917.30    560.30 o 
  -2   2  25     3124.41     3721.81   1332.19 o 
   0   2  25     6662.15     6407.88    645.45 o 
   2   2  25      589.20      407.40    901.60 o 
   4   2  25     2045.14     1646.75   1015.72 o 
   6   2  25      113.16     -108.50    628.23 o 
   8   2  25    12102.68    12599.66   1272.38 o 
  10   2  25      121.25      495.71    730.64 o 
  12   2  25      155.63      130.75   1087.04 o 
  14   2  25      339.17      316.23   1146.57 o 
 -19   3  25      224.35       70.67    522.70 o 
 -17   3  25        1.94     -222.59    494.53 o 
 -15   3  25       23.83     -119.59    597.16 o 
 -13   3  25      132.96       32.81    595.10 o 
 -11   3  25        1.93     -232.94    401.76 o 
  -9   3  25     1732.70     1306.89    482.31 o 
  -7   3  25      135.50     -420.45    544.07 o 
  -5   3  25     2337.25     2708.20    614.78 o 
  -3   3  25    14349.50    13899.38    981.89 o 
  -1   3  25     2617.27     3473.62    549.17 o 
   1   3  25     4187.58     3586.98   1142.25 o 
   3   3  25      190.89     -415.36   1421.68 o 
   5   3  25      157.15     -597.06    998.12 o 
   7   3  25     5663.66     3932.13    768.86 o 
   9   3  25      583.17     1513.74   1658.91 o 
  11   3  25      144.74     -621.04    761.68 o 
  13   3  25        6.53      242.70    994.68 o 
 -18   4  25        2.27      123.05    508.91 o 
 -16   4  25      549.63      219.27    520.80 o 
 -14   4  25      392.16      403.36    449.45 o 
 -12   4  25       60.07       -3.78    485.49 o 
 -10   4  25     1594.21     2205.69   1020.59 o 
  -8   4  25     2985.99     3206.33    665.09 o 
  -6   4  25      107.02      246.97    595.91 o 
  -4   4  25     1287.26      487.54    571.84 o 
  -2   4  25     1651.55     1759.69    608.10 o 
   0   4  25      795.88      610.55    573.86 o 
   2   4  25    14986.03    10935.00   2186.40 o 
   4   4  25     1104.94     -254.35   1148.18 o 
   6   4  25     7555.73     6010.64   1148.20 o 
   8   4  25      370.55     -275.06   1765.48 o 
  10   4  25      699.72      646.78    822.72 o 
  12   4  25     1591.66      763.60   1351.07 o 
 -17   5  25       27.17     1036.48    764.49 o 
 -15   5  25     1010.38      585.38    604.16 o 
 -13   5  25      357.98     -111.76    623.25 o 
 -11   5  25     1317.81     2116.34    667.68 o 
  -9   5  25     1525.21      -91.76    632.25 o 
  -7   5  25      477.32     -494.74    636.44 o 
  -5   5  25      818.31     -873.26    602.52 o 
  -3   5  25     6469.05     5733.44    723.39 o 
  -1   5  25      575.09      428.86    531.93 o 
   1   5  25     5353.29     5457.94   1439.54 o 
   3   5  25      341.30    -1338.14   1606.20 o 
   5   5  25    12998.38    13183.74   2292.44 o 
   7   5  25     3138.92     4091.67   1840.65 o 
   9   5  25     4094.75     3234.20   3427.74 o 
  11   5  25     4274.83     4287.73   1076.58 o 
 -16   6  25      128.35     -614.78    675.08 o 
 -14   6  25       29.77    -1289.51    859.67 o 
 -12   6  25      119.01     -362.40    649.89 o 
 -10   6  25       83.20     -886.94    665.74 o 
  -8   6  25     4124.56     4115.66    729.11 o 
  -6   6  25       26.83      533.94    674.49 o 
  -4   6  25     3063.18     2847.49    727.63 o 
  -2   6  25     2506.35     2229.16    708.47 o 
   0   6  25     2717.10     2418.03    693.28 o 
   2   6  25     5585.49     6038.60    700.79 o 
   4   6  25      279.58       47.11    652.41 o 
   6   6  25     8462.89     7126.09    886.18 o 
   8   6  25       11.22    -1532.86   2618.28 o 
 -13   7  25     1133.73     2035.66   1765.90 o 
 -11   7  25      260.12      -91.85    750.95 o 
  -9   7  25     3319.58     3498.64    913.70 o 
  -7   7  25     2027.78     2169.09    733.83 o 
  -5   7  25     2381.42     2296.22    767.56 o 
  -3   7  25     1203.47     1269.11    709.01 o 
  -1   7  25      459.47      298.24    741.12 o 
   1   7  25      148.94      -17.56    716.35 o 
   3   7  25      535.90      208.75    683.28 o 
   5   7  25      113.28     -310.49    704.54 o 
   7   7  25      150.99      385.89    906.41 o 
 -10   8  25      947.76      189.87    852.75 o 
  -8   8  25      363.16     -118.02    812.11 o 
  -6   8  25        3.55     -151.83    725.37 o 
  -4   8  25      112.03       82.91    725.62 o 
  -2   8  25     1742.67     1043.28    817.18 o 
   0   8  25      336.48     -196.83    761.81 o 
   2   8  25     3668.82     2279.40    789.45 o 
   4   8  25      321.65     -168.90    694.45 o 
 -20   0  26        0.09      327.75    899.41 o 
 -18   0  26     4411.18     4071.19    864.95 o 
 -16   0  26       19.47      362.85    676.64 o 
 -14   0  26      285.14      789.18    698.61 o 
 -12   0  26     5371.16     7168.82    811.81 o 
 -10   0  26      367.28      288.45    621.36 o 
  -8   0  26     5605.99     4169.50    671.20 o 
  -6   0  26    13929.47    15709.64   1189.22 o 
  -4   0  26      807.48     1011.92    669.56 o 
  -2   0  26     8219.52    10529.19   1329.13 o 
   0   0  26     4381.53     4157.81    729.64 o 
   2   0  26    21114.18    20553.16   1878.76 o 
   4   0  26     1762.46     1838.79   1219.20 o 
   6   0  26     6322.04    10073.37   1658.91 o 
   8   0  26     2317.92     2258.51   1379.09 o 
  10   0  26     2187.39      899.41   1459.04 o 
  12   0  26    10670.58    11232.61   1898.75 o 
 -21   1  26       39.65      359.52    527.13 o 
 -19   1  26      107.26      450.60    507.13 o 
 -17   1  26      105.60      579.46    504.46 o 
 -15   1  26     1257.53      733.48    495.60 o 
 -13   1  26     1091.79      937.29    470.10 o 
 -11   1  26      523.99      521.20    461.30 o 
  -9   1  26     4072.91     4115.46    442.50 o 
  -7   1  26     9447.42     9676.96    764.49 o 
  -5   1  26     1920.11     2048.07    474.45 o 
  -3   1  26    11717.28    12591.50   1240.43 o 
  -1   1  26     1360.39     1140.34    449.92 o 
   1   1  26     3865.55     4813.60    663.34 o 
   3   1  26       45.76      268.59    546.62 o 
   5   1  26     2125.10     2054.52    642.85 o 
   7   1  26     4220.69     5153.02   1197.43 o 
   9   1  26     9120.18     7393.55   1154.76 o 
  11   1  26     4078.68     2999.55   1648.91 o 
  13   1  26     4310.32     4750.39   1229.31 o 
 -20   2  26       16.21      413.69    554.43 o 
 -18   2  26      129.07      106.05    539.62 o 
 -16   2  26      417.89      191.48    495.83 o 
 -14   2  26      501.09      373.36    504.91 o 
 -12   2  26      166.22       12.44    466.29 o 
 -10   2  26     1001.82      742.73    470.16 o 
  -8   2  26      823.90      928.61    471.77 o 
  -6   2  26     1240.43     1989.50    493.54 o 
  -4   2  26       17.93     -654.24    680.83 o 
  -2   2  26       54.89    -1284.78   1315.68 o 
   0   2  26      691.17      469.18    578.35 o 
   2   2  26     5310.31     5489.47   1386.65 o 
   4   2  26      449.34     -476.03    743.47 o 
   6   2  26     3519.58     4560.51    739.12 o 
   8   2  26     2524.92     2521.45   1022.82 o 
  10   2  26     1279.01     1985.44    773.25 o 
  12   2  26       51.42     -857.88   1081.36 o 
 -19   3  26      114.28      730.31    593.01 o 
 -17   3  26       29.89       59.08    532.60 o 
 -15   3  26      151.17      -19.17    473.03 o 
 -13   3  26     1361.98      769.41    519.25 o 
 -11   3  26      339.44      394.02    490.25 o 
  -9   3  26      104.70       41.70    462.18 o 
  -7   3  26    17557.94    15461.62   1566.81 o 
  -5   3  26     6194.20     6392.93    928.73 o 
  -3   3  26    12904.83    13146.24   1134.13 o 
  -1   3  26     1696.21     2234.53    729.84 o 
   1   3  26    11748.73     9454.58   1644.31 o 
   3   3  26      149.24     -802.57    688.53 o 
   5   3  26     2975.74     2244.22    891.71 o 
   7   3  26      724.84       -6.59    699.28 o 
   9   3  26     6783.26     8335.94   3177.91 o 
  11   3  26      442.13    -1073.31   1381.72 o 
 -18   4  26      445.86      666.24    569.96 o 
 -16   4  26       13.26      267.98    755.83 o 
 -14   4  26     1875.24     1420.11    525.66 o 
 -12   4  26     1641.11     1543.57    823.34 o 
 -10   4  26      269.01      385.49    612.10 o 
  -8   4  26       89.85      256.70    599.46 o 
  -6   4  26      534.29      146.01    596.13 o 
  -4   4  26     3562.28     4123.75    638.28 o 
  -2   4  26     3883.07     3564.40    672.93 o 
   0   4  26      376.05     -216.33    717.04 o 
   2   4  26      534.25     1401.26    773.84 o 
   4   4  26      861.36     -838.58   2242.20 o 
   6   4  26     3463.57     2579.39   1559.07 o 
   8   4  26     2598.91     1627.63   2099.03 o 
  10   4  26      119.97    -1402.17   1008.87 o 
 -17   5  26       12.00     -175.14    534.29 o 
 -15   5  26     1282.28      686.33    718.53 o 
 -13   5  26        0.78    -1031.18    687.46 o 
 -11   5  26       17.82     -785.49    672.67 o 
  -9   5  26      185.96     -495.86    757.56 o 
  -7   5  26     1155.31      386.07    613.94 o 
  -5   5  26      250.90      348.26    617.90 o 
  -3   5  26       13.07      210.60    621.68 o 
  -1   5  26      168.43     -272.57    623.45 o 
   1   5  26     1994.75     1087.11   1272.85 o 
   3   5  26      222.34     -213.54    796.32 o 
   5   5  26     1021.18     -297.11   2340.70 o 
   7   5  26      255.41    -1418.64   2204.62 o 
   9   5  26        4.90    -1255.70   1758.84 o 
 -16   6  26      139.17     -286.34    710.40 o 
 -14   6  26        1.65    -1170.03    780.02 o 
 -12   6  26       99.80     -689.48    717.22 o 
 -10   6  26      723.87     -252.12    649.86 o 
  -8   6  26      596.96     1146.83    747.25 o 
  -6   6  26     4726.45     4627.17    795.77 o 
  -4   6  26        7.54     -866.36    577.57 o 
  -2   6  26     1034.68     1058.70    673.17 o 
   0   6  26      318.58       72.72    696.63 o 
   2   6  26      147.52      -97.78    648.87 o 
   4   6  26     1477.93     -341.85   1018.05 o 
   6   6  26     9813.94     6684.36   1528.99 o 
   8   6  26     2524.68     1760.28   1588.95 o 
 -13   7  26       53.33      134.88    793.75 o 
 -11   7  26      290.65     -267.28   1161.85 o 
  -9   7  26        2.19     -510.36    751.49 o 
  -7   7  26     1034.00      264.16    818.68 o 
  -5   7  26       22.33    -1121.60    747.73 o 
  -3   7  26      894.66      598.20    716.27 o 
  -1   7  26     1056.42      452.50    772.44 o 
   1   7  26    10391.65     8252.53    865.32 o 
   3   7  26     1753.74     1442.18    761.13 o 
   5   7  26     1788.43      284.30    863.89 o 
  -8   8  26        6.68     -576.98    809.83 o 
  -6   8  26      530.34      336.23    903.67 o 
  -4   8  26     2159.13     2838.84    750.91 o 
  -2   8  26     2453.32     2202.89    813.03 o 
   0   8  26      741.69      501.65    738.57 o 
   2   8  26      174.38      687.07    756.36 o 
 -19   1  27        1.74      415.87    509.30 o 
 -17   1  27       64.78      749.33    525.52 o 
 -15   1  27      431.83      704.32    507.52 o 
 -13   1  27      203.73     1076.86    488.15 o 
 -11   1  27      258.17      364.31    477.66 o 
  -9   1  27       13.05      289.68    619.52 o 
  -7   1  27      590.69      896.60    453.03 o 
  -5   1  27      117.44      337.63    466.23 o 
  -3   1  27    16457.33    17754.91    853.92 o 
  -1   1  27      493.51     1077.76    600.50 o 
   1   1  27    34537.48    36419.11   4272.10 o 
   3   1  27        4.32     -129.25    624.64 o 
   5   1  27     8519.10    10908.31    886.72 o 
   7   1  27       12.61       50.57    927.64 o 
   9   1  27       11.91      -38.31   1016.39 o 
  11   1  27      120.22     -561.82   1419.07 o 
 -20   2  27       94.70     -446.16    534.82 o 
 -18   2  27      419.14      795.78    546.13 o 
 -16   2  27      111.08      446.93    509.11 o 
 -14   2  27     1965.12     1656.30    513.22 o 
 -12   2  27      445.48     -132.48    481.85 o 
 -10   2  27     1952.32     2215.36    506.69 o 
  -8   2  27      910.62     1394.24    502.56 o 
  -6   2  27     6512.30     6702.41    543.64 o 
  -4   2  27     3381.99     3531.38    715.47 o 
  -2   2  27     1716.02      977.54    618.33 o 
   0   2  27      699.20      203.78    631.54 o 
   2   2  27      951.42      451.17    624.96 o 
   4   2  27      801.37      157.38    631.99 o 
   6   2  27      181.53     -224.44    733.83 o 
   8   2  27       29.90     -782.87   1379.09 o 
  10   2  27       60.55     -104.09   1051.12 o 
  12   2  27      213.55      352.57   1152.44 o 
 -19   3  27       55.75      241.19    572.32 o 
 -17   3  27     1049.33     1427.42    548.49 o 
 -15   3  27       16.89     -231.21    513.11 o 
 -13   3  27      344.26      -17.59    593.81 o 
 -11   3  27     2558.43     3063.59    528.78 o 
  -9   3  27      775.26      193.40    618.66 o 
  -7   3  27     2003.75     2460.51    644.35 o 
  -5   3  27     1148.26     1458.55    772.48 o 
  -3   3  27     2129.57     2559.06    761.60 o 
  -1   3  27        2.65     -454.65    719.54 o 
   1   3  27     3357.58     1459.86   1314.16 o 
   3   3  27      482.78     -703.90   1126.94 o 
   5   3  27     1039.65      639.17    866.91 o 
   7   3  27     2555.84     2667.81    799.90 o 
   9   3  27      414.05     -233.93   1088.72 o 
  11   3  27       12.28     -360.89    827.73 o 
 -18   4  27       29.64        6.48    530.84 o 
 -16   4  27       21.13     -134.46    969.31 o 
 -14   4  27      807.12      139.88    626.55 o 
 -12   4  27      842.84      107.97    662.94 o 
 -10   4  27      421.45     -968.07    645.38 o 
  -8   4  27      410.83     -152.59    638.45 o 
  -6   4  27      856.58      199.53    599.15 o 
  -4   4  27     3954.81     3719.29    701.37 o 
  -2   4  27     4786.10     4883.63    689.20 o 
   0   4  27     6017.12     4645.41    790.51 o 
   2   4  27    12527.45    12921.59   1199.21 o 
   4   4  27     7499.00     5017.92   1690.94 o 
   6   4  27        8.16     -633.42   2142.03 o 
   8   4  27       54.95    -2465.30   3267.85 o 
  10   4  27     2870.81     2282.24    993.13 o 
 -17   5  27      124.47    -1283.32   1016.39 o 
 -15   5  27      194.40     -890.52    953.26 o 
 -13   5  27       46.41     -499.53    685.83 o 
 -11   5  27      195.12      314.43    659.72 o 
  -9   5  27      655.36       86.21    764.65 o 
  -7   5  27        1.74      103.88    643.62 o 
  -5   5  27      880.33      696.32    670.16 o 
  -3   5  27     4286.68     3156.11    743.90 o 
  -1   5  27     2033.06     1503.65    680.76 o 
   1   5  27     4221.13     5327.05    912.38 o 
   3   5  27       65.94      836.72    739.49 o 
   5   5  27    10460.62    12104.35   1146.28 o 
   7   5  27      598.38     -696.58   1520.94 o 
   9   5  27     1036.69    -1524.93   2888.10 o 
 -14   6  27      403.85      374.83    714.44 o 
 -12   6  27       75.08     -276.74    770.38 o 
 -10   6  27      418.70     -768.53    761.97 o 
  -8   6  27      163.72     -845.68    706.92 o 
  -6   6  27     2832.18     2737.17   1432.37 o 
  -4   6  27      252.99      700.25    681.10 o 
  -2   6  27     3193.52     3456.02    773.14 o 
   0   6  27     2501.13     2324.14    711.14 o 
   2   6  27     1599.74     1098.34    892.64 o 
   4   6  27      560.54     -929.71    968.18 o 
   6   6  27       11.92    -1280.94   2666.81 o 
 -11   7  27      304.36     1313.74    869.54 o 
  -9   7  27        3.23      207.76   1104.22 o 
  -7   7  27      324.23      108.49    963.05 o 
  -5   7  27     1519.80     1550.13    789.62 o 
  -3   7  27       18.72     -901.67    701.92 o 
  -1   7  27       86.50      -11.13    720.22 o 
   1   7  27      174.09      622.28    698.27 o 
   3   7  27      201.82      272.95    979.36 o 
  -6   8  27        8.72    -1156.52    771.01 o 
  -4   8  27     1478.64     1601.94    797.48 o 
  -2   8  27      359.33       34.34    783.57 o 
 -20   0  28     1745.76     2668.24   1119.26 o 
 -18   0  28     2579.06     3923.23   1099.28 o 
 -16   0  28     1086.54     1422.08    742.66 o 
 -14   0  28      213.27      289.01    706.22 o 
 -12   0  28      645.00      818.66    704.95 o 
 -10   0  28      144.37     -321.53    648.27 o 
  -8   0  28     3044.90     1878.76    999.34 o 
  -6   0  28      528.88      376.12    690.94 o 
  -4   0  28      870.26      989.45    715.47 o 
  -2   0  28      750.64     1332.83    738.36 o 
   0   0  28     1167.28     2332.89    769.49 o 
   2   0  28     7790.17     5856.15   1439.05 o 
   4   0  28     5647.49     3837.47   1419.07 o 
   6   0  28     1039.32     1259.17   1379.09 o 
   8   0  28     1420.30     2498.36   1499.01 o 
  10   0  28     1637.20     2058.65   1538.99 o 
  12   0  28      721.45     -299.80   1618.93 o 
 -19   1  28       23.38      436.96    525.66 o 
 -17   1  28       27.12      236.15    548.99 o 
 -15   1  28     1071.44     1126.83    521.25 o 
 -13   1  28      526.26     1068.33    498.35 o 
 -11   1  28      561.99     1071.08    589.62 o 
  -9   1  28     4962.24     5910.12    664.97 o 
  -7   1  28       79.39     -176.54    530.56 o 
  -5   1  28       66.79     -559.13    459.43 o 
  -3   1  28      206.83      904.06    488.45 o 
  -1   1  28     2628.04     2351.72    611.05 o 
   1   1  28     1657.84     2635.41    665.80 o 
   3   1  28     1295.48     1706.03    686.26 o 
   5   1  28    10680.21    11109.63    893.75 o 
   7   1  28     4511.19     4101.98   1106.87 o 
   9   1  28     2058.96     1973.30   1041.25 o 
  11   1  28        8.33     -740.43   1071.59 o 
 -18   2  28      155.74      380.18    539.88 o 
 -16   2  28      326.81     1231.93    553.51 o 
 -14   2  28      344.24      597.93    544.75 o 
 -12   2  28       12.17      755.13    614.54 o 
 -10   2  28     1032.10     1686.95    755.65 o 
  -8   2  28     2380.70     1782.69    516.51 o 
  -6   2  28      803.13     1373.13    734.50 o 
  -4   2  28      360.98     -268.45    719.11 o 
  -2   2  28       17.74     -408.99    564.73 o 
   0   2  28     4388.66     4284.61    724.44 o 
   2   2  28      107.82     -619.71    665.97 o 
   4   2  28      375.50      632.69    728.57 o 
   6   2  28      576.77      914.18    912.69 o 
   8   2  28     2666.82     2472.82   1409.07 o 
  10   2  28      129.94     -708.03   1219.20 o 
 -17   3  28       53.97      368.99    542.35 o 
 -15   3  28       20.04      -81.48    549.79 o 
 -13   3  28       65.46       83.91    617.50 o 
 -11   3  28     5000.32     4041.43    553.53 o 
  -9   3  28     1530.06     2147.34    671.24 o 
  -7   3  28    10679.94    10859.55    940.61 o 
  -5   3  28      327.23     -137.46    607.22 o 
  -3   3  28      128.60      326.39   1079.29 o 
  -1   3  28      302.99     -145.84    701.10 o 
   1   3  28     4381.39     2719.61   1219.80 o 
   3   3  28     2925.51     1026.50   1256.13 o 
   5   3  28     7209.34     6945.26   1066.99 o 
   7   3  28     4041.50     4585.78   1109.14 o 
   9   3  28     9738.56    11319.18   1411.86 o 
 -16   4  28      551.89      494.81    679.68 o 
 -14   4  28       10.11     -861.48   1009.34 o 
 -12   4  28       24.78      229.04    632.00 o 
 -10   4  28      204.58      111.27    688.19 o 
  -8   4  28     2058.83     2104.70    694.21 o 
  -6   4  28     9327.77     8429.51   1221.30 o 
  -4   4  28      364.49      743.52    612.63 o 
  -2   4  28     2345.00     1822.53    828.10 o 
   0   4  28      137.47     1459.04    806.63 o 
   2   4  28     2126.58      328.95   2419.27 o 
   4   4  28      183.93      -21.05    793.92 o 
   6   4  28      538.55    -1047.28   1646.00 o 
   8   4  28        0.44     -791.31   1678.90 o 
 -15   5  28      176.80      439.02   1018.72 o 
 -13   5  28      854.95      116.21    704.78 o 
 -11   5  28       81.72     -807.65    654.16 o 
  -9   5  28      242.76      118.11    667.19 o 
  -7   5  28      642.08       85.48    641.03 o 
  -5   5  28     1512.08     1395.04    693.10 o 
  -3   5  28     1604.86     1620.71    717.53 o 
  -1   5  28      409.14     1151.49    768.36 o 
   1   5  28      710.75      798.82    853.45 o 
   3   5  28      124.96     -387.81    989.35 o 
   5   5  28      448.99      499.49    735.08 o 
   7   5  28      151.63    -2152.63   2203.32 o 
 -14   6  28       60.95     -996.63    732.20 o 
 -12   6  28       88.89     -918.64    731.15 o 
 -10   6  28       35.79     -786.40    761.03 o 
  -8   6  28     1434.85      734.53    783.52 o 
  -6   6  28      546.97      293.47    747.22 o 
  -4   6  28        3.80    -1017.99    678.66 o 
  -2   6  28     1869.72     1138.85    734.44 o 
   0   6  28     2092.93     2110.74    849.66 o 
   2   6  28      575.90      849.07    933.40 o 
   4   6  28     5930.46     2957.71   3142.28 o 
   6   6  28      595.27    -1431.90   2754.22 o 
 -11   7  28       10.98      504.31    791.05 o 
  -9   7  28      449.26     -260.06    837.85 o 
  -7   7  28     1028.91     1397.52    832.73 o 
  -5   7  28      304.89      244.11    769.24 o 
  -3   7  28     1950.49      803.66    971.44 o 
  -1   7  28        5.47     -464.78    725.51 o 
   1   7  28      904.60      308.19    768.74 o 
   3   7  28       23.97    -1209.86    958.77 o 
 -19   1  29       39.53      592.71    543.17 o 
 -17   1  29       61.48      761.14    583.98 o 
 -15   1  29       35.19       65.04    512.31 o 
 -13   1  29      131.43      303.28    513.88 o 
 -11   1  29      374.90      270.17    598.44 o 
  -9   1  29     2461.37     2418.97    755.22 o 
  -7   1  29     2113.79     1831.43    580.74 o 
  -5   1  29     7893.92     9295.62    703.58 o 
  -3   1  29     7752.11     7987.62    751.01 o 
  -1   1  29     6822.18     7476.20    791.70 o 
   1   1  29     3985.41     4945.82    930.63 o 
   3   1  29     4366.32     4296.60    777.44 o 
   5   1  29      102.83     -261.84    973.04 o 
   7   1  29      491.62      176.62   1079.29 o 
   9   1  29     1377.85      172.96   1139.25 o 
 -18   2  29      340.32      664.03    563.62 o 
 -16   2  29     1965.66     2580.12    584.38 o 
 -14   2  29      255.06     -228.76    608.85 o 
 -12   2  29     3361.00     3920.14    687.72 o 
 -10   2  29      131.24     -215.47    565.69 o 
  -8   2  29      142.59     -241.83    491.17 o 
  -6   2  29        0.61      243.99    747.44 o 
  -4   2  29      830.56      148.58    759.50 o 
  -2   2  29        1.27     -137.71    655.70 o 
   0   2  29      282.73      813.19   1058.49 o 
   2   2  29     1161.46      498.41    654.41 o 
   4   2  29     1779.91     1118.83    742.41 o 
   6   2  29      281.19    -1135.15    955.36 o 
   8   2  29      361.97      908.40   1113.77 o 
  10   2  29     3115.19     3365.94   1489.02 o 
 -17   3  29       29.52      943.01    578.50 o 
 -15   3  29      261.82     -215.07    618.78 o 
 -13   3  29        8.71      109.90    622.24 o 
 -11   3  29      270.91      184.38    909.40 o 
  -9   3  29     2809.76     3029.13    710.57 o 
  -7   3  29      269.92     -548.04    775.33 o 
  -5   3  29     1879.02     2727.33    799.64 o 
  -3   3  29      231.53      805.64    753.63 o 
  -1   3  29        6.54    -1384.36    957.56 o 
   1   3  29     1471.68      241.45   1050.92 o 
   3   3  29      731.82      -14.30    724.15 o 
   5   3  29       10.18     -929.64    699.64 o 
   7   3  29        8.15    -1756.12   1239.62 o 
   9   3  29      303.53       16.93   1159.71 o 
 -16   4  29      113.80     -541.56    960.72 o 
 -14   4  29       84.98      143.96    973.94 o 
 -12   4  29      826.07       51.14    695.49 o 
 -10   4  29      600.39      324.79    666.79 o 
  -8   4  29      528.44     -425.03    633.83 o 
  -6   4  29      130.42      -49.90    656.29 o 
  -4   4  29     7090.10     6659.13    953.26 o 
  -2   4  29       94.69      359.06    787.22 o 
   0   4  29     2862.10     2931.46    867.72 o 
   2   4  29      140.90     -143.54    844.49 o 
   4   4  29     1193.17      553.83    863.99 o 
   6   4  29        8.88    -1173.02   1779.27 o 
   8   4  29     1881.97     -947.38   1164.10 o 
 -15   5  29        0.07     -152.55   1038.11 o 
 -13   5  29     1136.46     -676.06   1032.52 o 
 -11   5  29      497.74     -226.08    722.24 o 
  -9   5  29      395.15     -110.79    689.79 o 
  -7   5  29      219.06      201.47    715.56 o 
  -5   5  29     3868.46     4010.79    777.77 o 
  -3   5  29     1223.77      467.94    648.12 o 
  -1   5  29     7022.21     6627.64   1798.82 o 
   1   5  29     3860.49     3384.75    882.27 o 
   3   5  29     2231.58     1917.82   1419.07 o 
   5   5  29     3723.63      483.16   3414.62 o 
   7   5  29      211.09    -1340.87   2506.64 o 
 -12   6  29       30.87     -471.74    708.08 o 
 -10   6  29       46.36     -931.49    749.28 o 
  -8   6  29     1321.79     1146.14    851.06 o 
  -6   6  29       11.95      102.02    717.99 o 
  -4   6  29     1161.86       87.67    691.76 o 
  -2   6  29       51.81      252.12    732.16 o 
   0   6  29     2456.69     2741.12    961.85 o 
   2   6  29       95.02      782.28    893.22 o 
   4   6  29        0.11      261.51    902.54 o 
  -7   7  29      106.16      157.66    817.31 o 
  -5   7  29       52.55     -957.30    764.99 o 
  -3   7  29      179.48      -15.14    758.12 o 
  -1   7  29      106.83     -443.90    792.35 o 
 -18   0  30       72.36     -172.93    812.55 o 
 -16   0  30       46.61     -135.38    747.44 o 
 -14   0  30      815.01      720.99    769.36 o 
 -12   0  30     4238.98     2218.54   1119.26 o 
 -10   0  30       27.78      139.91   1019.33 o 
  -8   0  30     3996.04     4696.91   1159.24 o 
  -6   0  30       12.23     -299.80    959.37 o 
  -4   0  30     5763.91     6489.63    887.38 o 
  -2   0  30     4262.82     4976.06    939.38 o 
   0   0  30     1569.20     1918.74   1319.13 o 
   2   0  30      451.38      459.70   1319.13 o 
   4   0  30     1281.05     1079.29   1419.07 o 
   6   0  30     8393.18     8234.58   1738.86 o 
   8   0  30       47.21      119.92   1558.97 o 
 -17   1  30       34.72      609.74    594.83 o 
 -15   1  30      284.01      548.84    547.02 o 
 -13   1  30       63.35      664.74    628.18 o 
 -11   1  30      338.52      352.97    623.78 o 
  -9   1  30     1205.43      694.16    899.41 o 
  -7   1  30       46.57      583.02    598.05 o 
  -5   1  30     2101.95     2430.29    608.03 o 
  -3   1  30       41.15      930.27    663.50 o 
  -1   1  30     4978.95     6004.70    757.56 o 
   1   1  30       19.03     1278.79    674.95 o 
   3   1  30    10657.97    12944.61   1345.20 o 
   5   1  30     8318.77    10609.71   1429.06 o 
   7   1  30     7086.20     8794.02   1300.37 o 
   9   1  30        4.19     -274.91   1118.17 o 
 -16   2  30      273.85     -223.98    629.77 o 
 -14   2  30      126.68      348.44    640.45 o 
 -12   2  30      139.38      -51.29    611.09 o 
 -10   2  30       20.99      -37.20    618.83 o 
  -8   2  30      352.62      587.31    728.41 o 
  -6   2  30      201.71      -54.46    769.36 o 
  -4   2  30     1054.20     1814.73    787.22 o 
  -2   2  30       56.95     -316.05    646.72 o 
   0   2  30     1413.44     1172.62    692.58 o 
   2   2  30     3835.95     2932.11    782.50 o 
   4   2  30     1759.94     2332.63   1117.87 o 
   6   2  30       10.97    -1121.03    747.35 o 
   8   2  30       36.25      213.86   1139.25 o 
 -17   3  30        3.98     -136.82    717.22 o 
 -15   3  30        0.81      726.49    641.09 o 
 -13   3  30     3680.89     4011.46    722.34 o 
 -11   3  30       23.08    -1051.18    869.08 o 
  -9   3  30      387.65      648.63    774.73 o 
  -7   3  30       76.26    -1064.34    784.28 o 
  -5   3  30      312.21      456.94    818.24 o 
  -3   3  30      966.37     1610.87    899.41 o 
  -1   3  30    13974.22    12544.87   1389.09 o 
   1   3  30      108.77    -1395.65   1421.90 o 
   3   3  30    11495.42    10674.40    957.86 o 
   5   3  30      120.23     -547.41   1160.72 o 
   7   3  30     3570.04     3435.90    875.42 o 
 -14   4  30       83.55      963.16    968.02 o 
 -12   4  30     2493.07     1450.60    953.26 o 
 -10   4  30     1709.20     1011.98    669.15 o 
  -8   4  30     2004.82     1918.15    733.52 o 
  -6   4  30      583.29      636.08    709.59 o 
  -4   4  30     2001.77     1932.94   1109.27 o 
  -2   4  30       69.40      712.15    856.56 o 
   0   4  30     1202.52     2108.78    849.66 o 
   2   4  30     1677.71     -573.37   2598.97 o 
   4   4  30       67.00     1300.11    848.87 o 
   6   4  30      188.94    -1567.97   2027.83 o 
 -13   5  30        2.89      -76.34    740.27 o 
 -11   5  30       87.28    -1123.18    748.79 o 
  -9   5  30      378.38     -415.88    743.16 o 
  -7   5  30       62.69     -379.53    704.93 o 
  -5   5  30       82.12      196.17    728.11 o 
  -3   5  30      190.83      640.21    881.99 o 
  -1   5  30     1125.89     1906.07    919.16 o 
   1   5  30       64.97    -1223.19    815.46 o 
   3   5  30       77.76       19.53    915.95 o 
   5   5  30     1739.21     2077.63    974.54 o 
 -10   6  30        8.71     -423.02    725.04 o 
  -8   6  30       27.47     -732.27    731.09 o 
  -6   6  30      132.26     -683.13    732.42 o 
  -4   6  30       15.08     -752.50    727.69 o 
  -2   6  30      775.20      496.99    944.06 o 
   0   6  30     7159.34     6399.74   1051.68 o 
   2   6  30     1892.80     2064.04   1099.28 o 
 -17   1  31       59.39      145.85    582.05 o 
 -15   1  31       18.81     -389.37    647.56 o 
 -13   1  31      746.86      636.42    632.27 o 
 -11   1  31      138.17     -590.62    765.49 o 
  -9   1  31     2661.75     2200.48    969.36 o 
  -7   1  31       35.52      757.67    767.81 o 
  -5   1  31     8820.93     8696.94   1668.90 o 
  -3   1  31      107.23      308.15    888.40 o 
  -1   1  31      633.82     1315.63   1041.94 o 
   1   1  31        5.30     -185.39    677.63 o 
   3   1  31     2851.12     2854.44   1071.59 o 
   5   1  31      255.46     -251.03   2218.54 o 
   7   1  31     3723.10     4373.36   1192.34 o 
 -16   2  31      128.84      889.62    628.34 o 
 -14   2  31      124.09       89.53    643.81 o 
 -12   2  31        0.06      117.83    630.32 o 
 -10   2  31      291.39      498.79    787.22 o 
  -8   2  31      229.75     -406.69    812.55 o 
  -6   2  31      292.91     -315.07    775.77 o 
  -4   2  31      224.26      641.30   1139.25 o 
  -2   2  31      276.69      980.70    833.71 o 
   0   2  31     2614.84     2761.79    779.52 o 
   2   2  31      250.66     -481.77   1638.92 o 
   4   2  31     1193.13      969.34    758.11 o 
   6   2  31      172.99      873.82   1339.12 o 
   8   2  31      664.94     -850.82   2628.27 o 
 -15   3  31      375.69      -27.09    702.62 o 
 -13   3  31      654.00      282.36   1069.30 o 
 -11   3  31       59.00    -1302.59    868.39 o 
  -9   3  31       40.14     -551.05    655.43 o 
  -7   3  31      268.88      262.98    889.41 o 
  -5   3  31      651.13       84.52    832.40 o 
  -3   3  31       28.41     -505.07   1079.29 o 
  -1   3  31      342.85      771.23    850.75 o 
   1   3  31     2406.23     1548.38    892.87 o 
   3   3  31      301.15     1233.75   1593.58 o 
   5   3  31       65.84    -1086.44   1391.42 o 
   7   3  31      213.47     -856.63   1012.19 o 
 -14   4  31      229.75     -222.02   1249.18 o 
 -12   4  31       63.37    -1142.94    915.70 o 
 -10   4  31      841.78      512.24    757.34 o 
  -8   4  31      339.88      258.10    733.22 o 
  -6   4  31     2303.39      719.05    895.35 o 
  -4   4  31     1207.64     1187.72    895.35 o 
  -2   4  31        7.09     -103.09    779.49 o 
   0   4  31       12.38     -563.08    818.24 o 
   2   4  31     2688.60     1001.69   1685.96 o 
   4   4  31     3376.12     2417.17   2341.63 o 
 -11   5  31       47.03      -42.31    784.59 o 
  -9   5  31     2734.69     2039.45    767.02 o 
  -7   5  31      177.06     -843.33    759.26 o 
  -5   5  31     1465.46      -61.18    919.16 o 
  -3   5  31        7.60     -408.94    881.99 o 
  -1   5  31     4595.46     4247.66   2128.60 o 
   1   5  31      609.00      608.94   1648.91 o 
   3   5  31      553.17      -98.30    820.83 o 
  -8   6  31      398.19     -237.69    745.80 o 
  -6   6  31      496.31      542.26    729.55 o 
  -4   6  31       70.12    -1131.67    818.24 o 
  -2   6  31     1114.24     2120.76   1758.84 o 
   0   6  31     2578.02     3769.58    988.45 o 
 -16   0  32     1070.19      293.60    818.24 o 
 -14   0  32      658.62     1499.01   1159.24 o 
 -12   0  32       17.04      819.46   1179.22 o 
 -10   0  32       49.93    -1439.05   1099.28 o 
  -8   0  32      119.79      579.62   1139.25 o 
  -6   0  32     1136.12     1838.79   1079.29 o 
  -4   0  32      257.05      121.92    825.59 o 
  -2   0  32     1412.46     1219.20   1319.13 o 
   0   0  32      914.89      559.63   1379.09 o 
   2   0  32     1676.55     2138.59   1459.04 o 
   4   0  32     1428.37     2778.17   1638.92 o 
   6   0  32      438.16      959.37   1638.92 o 
 -15   1  32     1996.40     1212.21    693.02 o 
 -13   1  32      206.43       25.22   1239.18 o 
 -11   1  32       72.77       61.70    810.34 o 
  -9   1  32     1237.41     1542.06   1528.99 o 
  -7   1  32       51.27      239.84   1179.22 o 
  -5   1  32     1362.58     1461.75    839.45 o 
  -3   1  32     3479.29     3139.46   1304.57 o 
  -1   1  32    17397.90    17540.64   2258.38 o 
   1   1  32     2431.35     2587.73   1118.17 o 
   3   1  32     3032.05     5435.97   2458.38 o 
   5   1  32       35.80     -699.29   1106.12 o 
   7   1  32      356.95      955.76   1163.86 o 
 -14   2  32      257.68      133.76    664.65 o 
 -12   2  32      264.71       22.37    651.36 o 
 -10   2  32       38.28    -1768.84   1179.22 o 
  -8   2  32      216.45     1219.20   1239.18 o 
  -6   2  32     2928.76     2896.69   1099.28 o 
  -4   2  32        6.67      231.25    804.08 o 
  -2   2  32     2105.67      457.20    830.79 o 
   0   2  32      552.36      165.68    740.47 o 
   2   2  32      269.24     -389.30    739.38 o 
   4   2  32       71.08    -1002.94   1090.47 o 
   6   2  32      107.06      452.17   1165.79 o 
 -13   3  32      412.08     -328.64    924.97 o 
 -11   3  32       10.17    -1229.01    819.34 o 
  -9   3  32      456.67     1713.87   1039.32 o 
  -7   3  32      150.17      -33.91    860.71 o 
  -5   3  32     5180.45     5509.85   2108.61 o 
  -3   3  32     3398.46     3223.01   1129.26 o 
  -1   3  32     2161.26     1656.05   1558.97 o 
   1   3  32     2651.81     2579.67    801.86 o 
   3   3  32     9662.60    10046.94   1529.54 o 
   5   3  32      870.45     -791.29   1618.64 o 
 -12   4  32     1616.43     2108.02   1109.27 o 
 -10   4  32       12.73     -160.65    885.84 o 
  -8   4  32       70.46      341.68    890.03 o 
  -6   4  32      153.95      538.18   1568.97 o 
  -4   4  32      486.40      653.94    899.21 o 
  -2   4  32      393.34      149.67    907.55 o 
   0   4  32       23.92        5.78    817.07 o 
   2   4  32      150.53     -598.35    887.38 o 
   4   4  32       67.47     -507.27   1740.13 o 
  -9   5  32      170.29     -411.40    776.59 o 
  -7   5  32       76.12      928.37    970.26 o 
  -5   5  32      749.42      777.15   1499.01 o 
  -3   5  32      234.72     1007.63    944.50 o 
  -1   5  32      450.64      306.11    935.93 o 
   1   5  32      250.02     -132.12    805.12 o 
 -15   1  33      169.78      433.85    819.34 o 
 -13   1  33       87.00      -17.51    797.66 o 
 -11   1  33     1011.62       19.16    852.85 o 
  -9   1  33      970.61     -441.25    825.96 o 
  -7   1  33      686.29     2298.49   1259.17 o 
  -5   1  33        6.80      699.54    839.17 o 
  -3   1  33      229.10     1542.16    850.36 o 
  -1   1  33      585.25     1339.89    725.21 o 
   1   1  33     2846.44     4152.05   1129.75 o 
   3   1  33     1481.27     2594.34   1165.88 o 
   5   1  33     6223.29     4967.86   1379.09 o 
 -14   2  33        7.32     -261.41    709.26 o 
 -12   2  33      185.50     -839.45   1279.16 o 
 -10   2  33      142.86      379.75   1319.13 o 
  -8   2  33      576.60      -19.99   1239.18 o 
  -6   2  33       72.84     1363.48    999.34 o 
  -4   2  33      557.48      281.31    844.79 o 
  -2   2  33     1955.06      879.42    909.40 o 
   0   2  33      655.51      179.63    759.58 o 
   2   2  33      237.43      506.96    802.58 o 
   4   2  33     1848.05     2074.31   1175.91 o 
 -13   3  33       63.59      439.14    980.33 o 
 -11   3  33      101.82     -339.78   1119.26 o 
  -9   3  33      147.45     3217.88   1399.08 o 
  -7   3  33      260.72      487.62    890.03 o 
  -5   3  33        1.88     -280.46    874.87 o 
  -3   3  33       16.93     -170.29    864.95 o 
  -1   3  33      258.79      444.08    892.64 o 
   1   3  33       98.94      -76.63   1318.28 o 
   3   3  33      866.12      489.58    897.41 o 
 -10   4  33     1311.42     1808.96   1079.29 o 
  -8   4  33        0.50      -94.60    953.89 o 
  -6   4  33      298.59      131.94    939.12 o 
  -4   4  33        1.92      411.58    906.95 o 
  -2   4  33     1169.23     1340.37    889.41 o 
   0   4  33       72.18     -735.31   1469.03 o 
   2   4  33     1573.14     1552.21   1499.01 o 
  -7   5  33     2545.14     2416.29    912.38 o 
  -5   5  33       30.71     -185.76    956.05 o 
  -3   5  33       74.20     -374.02    945.85 o 
 -14   0  34      491.68     1219.20   1279.16 o 
 -12   0  34       56.47      779.49   1259.17 o 
 -10   0  34       52.14      979.36   1239.18 o 
  -8   0  34      943.61     1099.28   1239.18 o 
  -6   0  34       90.71      139.91   1079.29 o 
  -2   0  34     1328.69     2658.25   1538.99 o 
   0   0  34        2.80      239.84   1459.04 o 
   2   0  34     2316.16     2998.03   1618.93 o 
   4   0  34       13.69       99.93   1678.89 o 
 -13   1  34        1.35      713.82    838.68 o 
 -11   1  34     1116.02     1314.73   1978.70 o 
  -9   1  34      103.82     1219.20   1259.17 o 
  -7   1  34     2225.27     2458.38   1279.16 o 
  -5   1  34      176.64      483.32    835.50 o 
  -3   1  34     1551.70     2182.43    870.78 o 
  -1   1  34     1667.60      878.88   1040.93 o 
   1   1  34     2169.11     3474.60   1161.86 o 
   3   1  34      108.14     1071.17   1162.81 o 
 -12   2  34      109.39     1119.26   1359.11 o 
 -10   2  34      103.74     1199.21   1359.11 o 
  -8   2  34       69.20    -1239.18   1219.20 o 
  -6   2  34      135.71      851.09    897.35 o 
  -4   2  34     1113.16     1242.06   1479.03 o 
  -2   2  34        8.84      180.04    887.38 o 
   0   2  34       13.93     -162.46    820.02 o 
   2   2  34      364.92     -805.18   1114.12 o 
 -11   3  34      348.94     1399.08   1439.05 o 
  -9   3  34      157.33      439.71   1359.11 o 
  -7   3  34     3911.69     2885.11   1049.31 o 
  -5   3  34      119.47     -238.74    896.68 o 
  -3   3  34     6871.65     8437.77   1067.14 o 
  -1   3  34      200.44     1248.27    921.26 o 
   1   3  34     1226.41     1589.59    857.20 o 
  -8   4  34      350.75     -219.86    975.17 o 
  -6   4  34       36.88      120.36   1429.06 o 
  -4   4  34     1039.36      312.93    966.17 o 
  -2   4  34      144.52      946.47    987.30 o 
 -11   1  35      435.59     -939.38   1319.13 o 
  -9   1  35      274.14     3157.92   1339.12 o 
  -7   1  35      167.49    -1598.95   1199.21 o 
  -5   1  35       10.62     1738.86   1219.20 o 
  -3   1  35     3066.43     3018.01   1399.08 o 
  -1   1  35      961.34      641.84   1118.17 o 
   1   1  35     3731.15     3484.72   1207.80 o 
 -10   2  35     1341.92     3057.99   1419.07 o 
  -8   2  35      175.80     -479.68   1219.20 o 
  -6   2  35     1164.71     1337.00   1848.78 o 
  -4   2  35      516.81     1390.66    935.93 o 
  -2   2  35      102.35      -45.60    888.38 o 
   0   2  35      140.03      142.72    817.07 o 
  -7   3  35      156.80     -179.72    889.41 o 
  -5   3  35      227.98     -377.89    904.93 o 
  -3   3  35       85.61      487.38    950.13 o 
  -2   0  36      209.16      999.34   1578.96 o 
  -9   1  36      545.16      199.87   1239.18 o 
  -7   1  36     3473.03     2038.66   1299.14 o 
  -5   1  36      623.90      939.38   1279.16 o 
  -3   1  36      185.90     1938.72   1499.01 o 
  -6   2  36        5.37     -159.89   1159.24 o 
  -4   2  36      376.50       85.32    944.06 o 
                                                 
